# Supplementary material for: Pseudouridylation-Related Genes Predict Prognosis and Therapeutic Response in Hepatocellular Carcinoma Patients
Source: J Cancer. 2025 Aug 16;16(13):3823–41. doi: 10.7150/jca.117247 (PMC12491015; doi:10.7150/jca.117247)
Supplement: Supplementary file 1 — Supplementary figures and tables. [file jcav16p3823s1.xlsx]

## Sheet: Table S1
Table S1. Whole genome correlation analysis
Gene1	Gene2	cor	p value	Regulation	Gene1	Gene2	cor	p value	Regulation
PUS1	ABCF2	0.587269	4.79135e-36	postive	PUS7	OTUD4	0.52493	7.15612e-28	postive
PUS7	ABCF2	0.532129	9.90628e-29	postive	PUS7L	OTUD4	0.577504	1.19687e-34	postive
PUSL1	ABCF2	0.519167	3.36897e-27	postive	RPUSD4	OTUD4	0.457483	9.61205e-21	postive
RPUSD1	ABCF2	0.5895	2.26197e-36	postive	TRUB1	OTUD4	0.670898	3.02278e-50	postive
RPUSD3	ABCF2	0.406561	2.55275e-16	postive	DKC1	OTUD4	0.407959	1.97396e-16	postive
DKC1	ABCF2	0.569095	1.75572e-33	postive	PUS7L	P2RX7	0.549209	7.48006e-31	postive
PUS10	ABHD18	0.513155	1.64394e-26	postive	TRUB1	P2RX7	0.499163	5.83603e-25	postive
PUS7L	ABHD18	0.505211	1.27283e-25	postive	PUS1	PA2G4	0.705197	1.62179e-57	postive
TRUB1	ABHD18	0.60762	4.07665e-39	postive	PUS7	PA2G4	0.410259	1.28937e-16	postive
PUS10	ACADM	0.497221	9.45669e-25	postive	PUSL1	PA2G4	0.597699	1.36256e-37	postive
RPUSD1	ACOT8	0.423427	1.05615e-17	postive	RPUSD1	PA2G4	0.533436	6.8822e-29	postive
RPUSD2	ACOT8	0.458469	7.75561e-21	postive	RPUSD3	PA2G4	0.439486	4.28936e-19	postive
RPUSD3	ACOT8	0.578543	8.54285e-35	postive	DKC1	PA2G4	0.48044	5.39313e-23	postive
RPUSD4	ACP6	0.414656	5.66024e-17	postive	PUS1	PABPC1	0.423699	1.00162e-17	postive
RPUSD2	ACTR5	0.486133	1.40236e-23	postive	PUS7	PABPC1	0.509267	4.5064e-26	postive
RPUSD3	ACTR5	0.449929	4.86556e-20	postive	RPUSD4	PABPC1	0.416048	4.34999e-17	postive
DKC1	ACTR5	0.408235	1.87574e-16	postive	DKC1	PABPC1	0.485817	1.51247e-23	postive
TRUB1	ADCY7	0.401527	6.38252e-16	postive	PUS7L	PABPC4L	0.420262	1.94628e-17	postive
PUS7	AFF1	0.410999	1.12335e-16	postive	TRUB1	PABPC4L	0.434909	1.08756e-18	postive
PUS7L	AFF1	0.488015	8.93521e-24	postive	TRUB1	PALM2AKAP2	0.450287	4.51027e-20	postive
TRUB1	AFF1	0.549505	6.85387e-31	postive	PUS7	PAWR	0.451028	3.85246e-20	postive
PUS7	AFG3L2	0.520141	2.59855e-27	postive	PUS7L	PAWR	0.537251	2.35622e-29	postive
PUS7L	AFG3L2	0.574686	2.96942e-34	postive	TRUB1	PAWR	0.51321	1.62058e-26	postive
TRUB1	AFG3L2	0.672134	1.72006e-50	postive	PUS1	PAXX	0.503081	2.18398e-25	postive
DKC1	AFG3L2	0.446503	1.0019e-19	postive	PUSL1	PAXX	0.615141	2.62322e-40	postive
PUS7	AGAP3	0.517772	4.88142e-27	postive	RPUSD1	PAXX	0.487805	9.39816e-24	postive
RPUSD1	AGAP3	0.459452	6.25661e-21	postive	PUS7	PCBP1	0.457676	9.21772e-21	postive
DKC1	AGAP3	0.429501	3.20727e-18	postive	PUS7L	PCBP1	0.43496	1.07658e-18	postive
PUS7	AGBL5	0.564028	8.53774e-33	postive	TRUB1	PCBP1	0.502617	2.45497e-25	postive
PUS7L	AGBL5	0.484556	2.04183e-23	postive	PUS1	PCBP4	0.49512	1.58816e-24	postive
RPUSD1	AGBL5	0.459041	6.84476e-21	postive	RPUSD3	PCBP4	0.403116	4.78755e-16	postive
RPUSD2	AGBL5	0.420972	1.69799e-17	postive	DKC1	PCBP4	0.422216	1.33531e-17	postive
RPUSD3	AGBL5	0.415917	4.45949e-17	postive	TRUB1	PCDHGB7	0.442561	2.27738e-19	postive
TRUB1	AGBL5	0.431743	2.05349e-18	postive	PUS7L	PCDHGC3	0.470827	4.95628e-22	postive
DKC1	AGBL5	0.520757	2.20376e-27	postive	TRUB1	PCDHGC3	0.487212	1.08346e-23	postive
RPUSD3	AHCY	0.413629	6.86678e-17	postive	RPUSD3	PCED1A	0.44438	1.5612e-19	postive
PUS1	AHSA1	0.424074	9.31247e-18	postive	RPUSD4	PCED1A	0.426533	5.75941e-18	postive
PUS7	AHSA1	0.45677	1.12223e-20	postive	PUS7	PCNA	0.466399	1.34499e-21	postive
RPUSD1	AHSA1	0.421296	1.59515e-17	postive	PUS7L	PCNA	0.454849	1.69996e-20	postive
RPUSD3	AHSA1	0.513222	1.61542e-26	postive	RPUSD1	PCNA	0.466683	1.26228e-21	postive
DKC1	AHSA1	0.592323	8.67448e-37	postive	RPUSD2	PCNA	0.405604	3.04205e-16	postive
RPUSD3	AIFM2	0.410664	1.19574e-16	postive	DKC1	PCNA	0.566841	3.56124e-33	postive
RPUSD1	AIP	0.444967	1.38159e-19	postive	PUS1	PDCD2L	0.47835	8.78878e-23	postive
RPUSD3	AIP	0.436559	7.78888e-19	postive	RPUSD3	PDCD2L	0.411671	9.91128e-17	postive
PUS10	AKAP13	0.408761	1.7021e-16	postive	PUS1	PDCD5	0.462941	2.90381e-21	postive
PUS7L	AKAP13	0.480064	5.89057e-23	postive	DKC1	PDCD5	0.419573	2.2219e-17	postive
TRUB1	AKAP13	0.593531	5.74051e-37	postive	PUS7L	PDE8A	0.473806	2.51121e-22	postive
TRUB1	AKAP6	0.449594	5.2233e-20	postive	TRUB1	PDE8A	0.50206	2.82501e-25	postive
PUS7	AKIRIN1	0.538653	1.58346e-29	postive	RPUSD3	PDHB	0.40632	2.66818e-16	postive
PUS7L	AKIRIN1	0.601448	3.67065e-38	postive	RPUSD4	PDHB	0.46522	1.75037e-21	postive
TRUB1	AKIRIN1	0.542601	5.11966e-30	postive	TRUB1	PDLIM5	0.439425	4.34309e-19	postive
DKC1	AKIRIN1	0.576939	1.43691e-34	postive	TRUB1	PDXDC1	0.419148	2.41014e-17	postive
PUS1	AKT1S1	0.438063	5.73666e-19	postive	PUS1	PEDS1	0.445226	1.30888e-19	postive
PUSL1	AKT1S1	0.467667	1.01219e-21	postive	RPUSD1	PEDS1	0.415738	4.61297e-17	postive
RPUSD1	AKT1S1	0.544221	3.20752e-30	postive	PUS7	PELI1	0.481795	3.92301e-23	postive
DKC1	AKT3	0.403275	4.65085e-16	postive	PUS7L	PELI1	0.565086	6.15045e-33	postive
PUS10	ALDH6A1	0.413223	7.41085e-17	postive	TRUB1	PELI1	0.54228	5.61418e-30	postive
PUS7	ALG8	0.42783	4.46241e-18	postive	DKC1	PELI1	0.458041	8.51365e-21	postive
RPUSD4	ALG8	0.4741	2.3476e-22	postive	PUS7L	PER2	0.478417	8.65295e-23	postive
PUS7	ALKBH4	0.574863	2.80578e-34	postive	TRUB1	PER2	0.500992	3.69379e-25	postive
PUSL1	ALKBH4	0.432732	1.68493e-18	postive	PUS7L	PEX11B	0.419001	2.47885e-17	postive
RPUSD1	ALKBH4	0.592643	7.77918e-37	postive	TRUB1	PEX11B	0.41908	2.44198e-17	postive
RPUSD2	ALKBH4	0.513687	1.43083e-26	postive	PUS7	PEX5	0.42463	8.35573e-18	postive
RPUSD3	ALKBH4	0.460822	4.63394e-21	postive	RPUSD4	PEX5	0.489391	6.41433e-24	postive
DKC1	ALKBH4	0.491967	3.43539e-24	postive	TRUB1	PEX5	0.417454	3.33052e-17	postive
RPUSD1	ANAPC11	0.47432	2.23159e-22	postive	PUS7	PFDN1	0.454812	1.71346e-20	postive
RPUSD1	ANKRD54	0.400264	8.01295e-16	postive	RPUSD1	PFDN1	0.46816	9.05751e-22	postive
PUS1	AP2S1	0.433462	1.45543e-18	postive	DKC1	PFDN1	0.501384	3.3477e-25	postive
PUSL1	AP2S1	0.451789	3.27598e-20	postive	PUS1	PFDN4	0.561504	1.85859e-32	postive
RPUSD1	AP2S1	0.557659	5.99963e-32	postive	PUS7	PFDN4	0.409136	1.58808e-16	postive
RPUSD4	AP3S1	0.448989	5.93718e-20	postive	PUSL1	PFDN4	0.484524	2.05755e-23	postive
RPUSD3	AP5S1	0.416953	3.6636e-17	postive	RPUSD1	PFDN4	0.455956	1.33866e-20	postive
PUS7	APIP	0.460039	5.50236e-21	postive	RPUSD3	PFDN4	0.445333	1.27999e-19	postive
PUS7L	APIP	0.473141	2.92439e-22	postive	DKC1	PFDN4	0.507016	8.03368e-26	postive
TRUB1	APIP	0.450889	3.96859e-20	postive	PUS7	PFKFB3	0.46115	4.31141e-21	postive
DKC1	APIP	0.432652	1.71203e-18	postive	DKC1	PFN2	0.455304	1.5411e-20	postive
PUS7	ARAP2	0.40768	2.07802e-16	postive	PUS7	PHC1	0.470702	5.09882e-22	postive
PUS7L	ARAP2	0.453216	2.41446e-20	postive	PUS7L	PHC1	0.496897	1.02459e-24	postive
TRUB1	ARAP2	0.437709	6.16574e-19	postive	TRUB1	PHC1	0.459706	5.91939e-21	postive
PUS7	ARF6	0.486412	1.31192e-23	postive	DKC1	PHC1	0.464573	2.02155e-21	postive
PUS7L	ARF6	0.534667	4.87752e-29	postive	PUS7	PHLDB1	0.478878	7.77038e-23	postive
TRUB1	ARF6	0.497024	9.92707e-25	postive	PUS7L	PHLDB1	0.405654	3.01455e-16	postive
DKC1	ARF6	0.516279	7.24318e-27	postive	TRUB1	PHLDB1	0.436037	8.6597e-19	postive
PUS7	ARFGAP3	0.490419	5.00268e-24	postive	DKC1	PHLDB1	0.427251	5.00159e-18	postive
PUS7L	ARFGAP3	0.617286	1.18285e-40	postive	PUS7	PHLDB2	0.445968	1.12067e-19	postive
TRUB1	ARFGAP3	0.52489	7.23372e-28	postive	PUS7L	PHLDB2	0.431146	2.31278e-18	postive
DKC1	ARFGAP3	0.426982	5.27288e-18	postive	TRUB1	PHLDB2	0.541051	7.98938e-30	postive
PUS1	ARFRP1	0.401687	6.2009e-16	postive	PUS7	PIGC	0.49742	9.0012e-25	postive
PUSL1	ARFRP1	0.410254	1.29062e-16	postive	PUS7L	PIGC	0.505708	1.12161e-25	postive
RPUSD1	ARFRP1	0.459304	6.46334e-21	postive	TRUB1	PIGC	0.40699	2.35943e-16	postive
RPUSD2	ARFRP1	0.420246	1.95228e-17	postive	DKC1	PIGC	0.473278	2.83392e-22	postive
RPUSD3	ARFRP1	0.460305	5.19036e-21	postive	TRUB1	PLA2G12A	0.505795	1.09716e-25	postive
PUS7L	ARHGAP42	0.406329	2.66398e-16	postive	DKC1	PLAC1	0.456474	1.19653e-20	postive
TRUB1	ARHGAP42	0.462988	2.87379e-21	postive	DKC1	PLAUR	0.411209	1.08023e-16	postive
PUS10	ARHGEF12	0.46821	8.95647e-22	postive	PUS7	PLEKHA2	0.404263	3.88613e-16	postive
PUS7	ARHGEF12	0.435109	1.0447e-18	postive	PUS7L	PLEKHA2	0.498248	7.32948e-25	postive
PUS7L	ARHGEF12	0.576134	1.86378e-34	postive	TRUB1	PLEKHA2	0.475641	1.64648e-22	postive
TRUB1	ARHGEF12	0.691594	1.64156e-54	postive	DKC1	PLEKHA2	0.471948	3.84018e-22	postive
PUS7	ARHGEF40	0.40765	2.08944e-16	postive	PUS7L	PLEKHH2	0.498957	6.14372e-25	postive
PUS7L	ARHGEF40	0.411131	1.09606e-16	postive	PUS7	PLOD3	0.487021	1.13414e-23	postive
TRUB1	ARHGEF40	0.404485	3.73177e-16	postive	RPUSD1	PLOD3	0.490076	5.4357e-24	postive
PUS7	ARL2BP	0.46446	2.07306e-21	postive	DKC1	PLOD3	0.430839	2.459e-18	postive
TRUB1	ARL2BP	0.436646	7.65294e-19	postive	RPUSD4	PLPPR1	0.422845	1.18221e-17	postive
PUS7L	ARL5B	0.538848	1.498e-29	postive	PUS7	PLSCR1	0.433162	1.5457e-18	postive
TRUB1	ARL5B	0.523591	1.02851e-27	postive	PUS7L	PLSCR1	0.419589	2.21478e-17	postive
DKC1	ARMCX1	0.411719	9.82296e-17	postive	DKC1	PLSCR1	0.413617	6.88232e-17	postive
PUSL1	ARPC1A	0.544291	3.14282e-30	postive	PUS7	PMM2	0.521096	2.01246e-27	postive
RPUSD1	ARPC1A	0.436758	7.48151e-19	postive	PUS7L	PMM2	0.59274	7.52387e-37	postive
PUS7	ARSJ	0.406843	2.42374e-16	postive	TRUB1	PMM2	0.539118	1.38744e-29	postive
DKC1	ARSJ	0.414039	6.35758e-17	postive	DKC1	PMM2	0.445989	1.11577e-19	postive
PUS7L	ARV1	0.439072	4.66878e-19	postive	PUS7L	PNP	0.409632	1.44856e-16	postive
TRUB1	ARV1	0.400246	8.03811e-16	postive	DKC1	PNP	0.408328	1.84385e-16	postive
PUS7	ATG101	0.460095	5.43566e-21	postive	PUS7	PNPLA8	0.430487	2.6372e-18	postive
PUS7L	ATG101	0.501713	3.08255e-25	postive	PUS7L	PNPLA8	0.450812	4.03391e-20	postive
RPUSD1	ATG101	0.490361	5.07417e-24	postive	TRUB1	PNPLA8	0.533153	7.44793e-29	postive
DKC1	ATG101	0.570993	9.64213e-34	postive	RPUSD1	POC1A	0.476417	1.37639e-22	postive
PUS7	ATG5	0.454359	1.88915e-20	postive	RPUSD2	POC1A	0.417397	3.36665e-17	postive
PUS7L	ATG5	0.56734	3.04633e-33	postive	RPUSD3	POC1A	0.534613	4.95071e-29	postive
TRUB1	ATG5	0.479789	6.28202e-23	postive	DKC1	POF1B	0.423665	1.0083e-17	postive
DKC1	ATG5	0.520143	2.59692e-27	postive	PUS1	POLA2	0.455895	1.35636e-20	postive
PUS7L	ATP10D	0.560896	2.23893e-32	postive	PUSL1	POLA2	0.523338	1.10102e-27	postive
TRUB1	ATP10D	0.53417	5.60579e-29	postive	RPUSD1	POLA2	0.567617	2.79286e-33	postive
DKC1	ATP10D	0.401614	6.28316e-16	postive	PUS1	POLR1C	0.415786	4.57156e-17	postive
PUS7	ATP11B	0.446502	1.00221e-19	postive	PUS7	POLR1C	0.46184	3.70361e-21	postive
PUS7L	ATP11B	0.649728	3.16301e-46	postive	RPUSD1	POLR1C	0.43514	1.03803e-18	postive
TRUB1	ATP11B	0.628431	1.70952e-42	postive	RPUSD2	POLR1C	0.440489	3.49112e-19	postive
DKC1	ATP11B	0.418365	2.79948e-17	postive	DKC1	POLR1C	0.454283	1.92002e-20	postive
PUS7	ATP2B1	0.534592	4.98123e-29	postive	PUS1	POLR1H	0.444814	1.42629e-19	postive
PUS7L	ATP2B1	0.653685	5.93336e-47	postive	PUS7	POLR2A	0.553789	1.92223e-31	postive
RPUSD4	ATP2B1	0.452671	2.71373e-20	postive	PUS7L	POLR2A	0.681233	2.48045e-52	postive
TRUB1	ATP2B1	0.559408	3.5274e-32	postive	RPUSD4	POLR2A	0.405918	2.87217e-16	postive
DKC1	ATP2B1	0.543261	4.23235e-30	postive	TRUB1	POLR2A	0.686063	2.45496e-53	postive
PUSL1	ATP5MC1	0.492788	2.81242e-24	postive	DKC1	POLR2A	0.540189	1.02227e-29	postive
RPUSD1	ATP5MC1	0.407235	2.25556e-16	postive	RPUSD1	POLR2E	0.407125	2.30153e-16	postive
PUS7	ATP6V1C1	0.420061	2.02324e-17	postive	RPUSD3	POLR2E	0.443003	2.07809e-19	postive
DKC1	ATP6V1C1	0.452254	2.96647e-20	postive	PUSL1	POLR2J	0.469292	7.01692e-22	postive
PUS1	ATRIP	0.484848	1.90491e-23	postive	RPUSD1	POLR2J	0.5375	2.19584e-29	postive
PUSL1	ATRIP	0.427483	4.77763e-18	postive	PUSL1	POLR2L	0.54199	6.10311e-30	postive
RPUSD1	ATRIP	0.539176	1.36463e-29	postive	RPUSD1	POLR2L	0.469999	5.97979e-22	postive
RPUSD2	ATRIP	0.482486	3.33353e-23	postive	PUS1	POP5	0.605601	8.41236e-39	postive
RPUSD3	ATRIP	0.523625	1.01906e-27	postive	PUSL1	POP5	0.495213	1.55228e-24	postive
DKC1	ATRIP	0.432086	1.9173e-18	postive	RPUSD1	POP5	0.457638	9.2953e-21	postive
RPUSD3	AUP1	0.455341	1.52886e-20	postive	RPUSD2	POP5	0.414999	5.30534e-17	postive
PUS1	B4GALT2	0.458308	8.03247e-21	postive	RPUSD3	POP5	0.535062	4.36583e-29	postive
PUS7	B4GALT2	0.561502	1.85946e-32	postive	PUS7L	PPFIBP1	0.436013	8.70176e-19	postive
PUSL1	B4GALT2	0.414783	5.52583e-17	postive	PUS1	PPIA	0.544909	2.62759e-30	postive
RPUSD1	B4GALT2	0.52275	1.29032e-27	postive	PUS7	PPIA	0.510081	3.653e-26	postive
DKC1	B4GALT2	0.560379	2.62265e-32	postive	PUSL1	PPIA	0.530741	1.45542e-28	postive
PUS7	B4GALT5	0.583982	1.43252e-35	postive	RPUSD1	PPIA	0.453826	2.11836e-20	postive
PUS7L	B4GALT5	0.496062	1.25923e-24	postive	RPUSD3	PPIA	0.418508	2.72383e-17	postive
TRUB1	B4GALT5	0.450383	4.41914e-20	postive	DKC1	PPIA	0.511151	2.76951e-26	postive
DKC1	B4GALT5	0.500094	4.62591e-25	postive	PUS7	PPIL3	0.413162	7.49659e-17	postive
RPUSD4	B4GAT1	0.495117	1.58923e-24	postive	PUS7L	PPIL3	0.468891	7.68182e-22	postive
PUS7	BAG2	0.402972	4.91389e-16	postive	TRUB1	PPIL3	0.452618	2.74417e-20	postive
RPUSD2	BAP1	0.446921	9.17875e-20	postive	RPUSD2	PPOX	0.451824	3.25151e-20	postive
RPUSD3	BAP1	0.544245	3.18532e-30	postive	RPUSD2	PPP1R10	0.440354	3.58957e-19	postive
PUS7	BAZ1A	0.480297	5.57698e-23	postive	TRUB1	PPP1R10	0.446477	1.00734e-19	postive
PUS7L	BAZ1A	0.543705	3.723e-30	postive	PUS1	PPP1R14B	0.514223	1.24338e-26	postive
TRUB1	BAZ1A	0.480461	5.36679e-23	postive	PUSL1	PPP1R14B	0.594826	3.68043e-37	postive
DKC1	BAZ1A	0.490448	4.96812e-24	postive	RPUSD1	PPP1R14B	0.517074	5.87111e-27	postive
DKC1	BCAP31	0.404403	3.78856e-16	postive	DKC1	PPP1R14B	0.412245	8.9024e-17	postive
PUS10	BCKDHB	0.431686	2.07691e-18	postive	PUS7L	PPP1R18	0.454577	1.80237e-20	postive
PUSL1	BCL7C	0.452587	2.76275e-20	postive	DKC1	PPP1R18	0.523991	9.23016e-28	postive
RPUSD1	BCL7C	0.660827	2.71357e-48	postive	PUS7	PPP2R5E	0.468466	8.45478e-22	postive
TRUB2	BLCAP	0.425677	6.81043e-18	postive	PUS7L	PPP2R5E	0.566943	3.44875e-33	postive
PUS10	BLOC1S6	0.477273	1.12882e-22	postive	TRUB1	PPP2R5E	0.550086	5.77583e-31	postive
PUS7	BLOC1S6	0.536081	3.27774e-29	postive	DKC1	PPP2R5E	0.494223	1.97984e-24	postive
PUS7L	BLOC1S6	0.680819	3.01803e-52	postive	PUS7	PPP3CA	0.426496	5.80068e-18	postive
RPUSD4	BLOC1S6	0.404767	3.54509e-16	postive	PUS7L	PPP3CA	0.459079	6.7894e-21	postive
TRUB1	BLOC1S6	0.707234	5.55912e-58	postive	TRUB1	PPP3CA	0.529033	2.33189e-28	postive
DKC1	BLOC1S6	0.477644	1.03562e-22	postive	DKC1	PPP3CA	0.415542	4.78791e-17	postive
PUS7	BMP1	0.406435	2.61276e-16	postive	PUS1	PQBP1	0.490709	4.66307e-24	postive
PUS7	BMP2K	0.47352	2.6813e-22	postive	PUSL1	PQBP1	0.504188	1.65052e-25	postive
PUS7L	BMP2K	0.534365	5.30743e-29	postive	RPUSD1	PQBP1	0.487084	1.11718e-23	postive
TRUB1	BMP2K	0.557993	5.42306e-32	postive	RPUSD1	PRAF2	0.43276	1.67532e-18	postive
DKC1	BMP2K	0.471969	3.82234e-22	postive	PUS1	PRPF19	0.549661	6.54741e-31	postive
PUS10	BNIP2	0.479314	7.01952e-23	postive	PUS7	PRPF19	0.555203	1.25857e-31	postive
PUS7	BNIP2	0.427737	4.5446e-18	postive	PUS7L	PRPF19	0.487091	1.11536e-23	postive
PUS7L	BNIP2	0.578801	7.85436e-35	postive	RPUSD1	PRPF19	0.506938	8.1948e-26	postive
TRUB1	BNIP2	0.633512	2.33776e-43	postive	RPUSD2	PRPF19	0.453613	2.21761e-20	postive
RPUSD2	BOLA1	0.413182	7.46833e-17	postive	RPUSD3	PRPF19	0.470634	5.17794e-22	postive
PUS1	BOLA2B	0.427041	5.21225e-18	postive	RPUSD4	PRPF19	0.476723	1.28216e-22	postive
PUSL1	BOLA2B	0.53951	1.24095e-29	postive	DKC1	PRPF19	0.633966	1.95369e-43	postive
RPUSD1	BOLA2B	0.511533	2.50783e-26	postive	PUS7	PRUNE1	0.413258	7.36277e-17	postive
PUS1	BOP1	0.513483	1.50901e-26	postive	PUS7L	PRUNE1	0.533947	5.96711e-29	postive
PUSL1	BOP1	0.609576	2.01169e-39	postive	TRUB1	PRUNE1	0.521693	1.71451e-27	postive
RPUSD1	BOP1	0.438901	4.83432e-19	postive	PUSL1	PSMB3	0.474885	1.96003e-22	postive
RPUSD3	BOP1	0.423029	1.14079e-17	postive	RPUSD1	PSMB4	0.402041	5.81659e-16	postive
PUS7	BPNT1	0.428119	4.2153e-18	postive	PUSL1	PSMC3	0.428108	4.22397e-18	postive
PUS7L	BPNT1	0.518705	3.80995e-27	postive	RPUSD1	PSMC3	0.446376	1.02902e-19	postive
TRUB1	BPNT1	0.438857	4.8787e-19	postive	RPUSD2	PSMC3	0.443892	1.72792e-19	postive
DKC1	BPNT1	0.421956	1.40434e-17	postive	RPUSD3	PSMC3	0.485965	1.46e-23	postive
PUS1	BRAT1	0.504537	1.51055e-25	postive	RPUSD2	PSMD4	0.459916	5.65268e-21	postive
PUS7	BRAT1	0.464749	1.9441e-21	postive	PUS7	PSMF1	0.442064	2.52385e-19	postive
PUSL1	BRAT1	0.448601	6.44412e-20	postive	RPUSD2	PSMF1	0.439443	4.32737e-19	postive
RPUSD1	BRAT1	0.595573	2.84563e-37	postive	RPUSD3	PSMF1	0.520873	2.13626e-27	postive
RPUSD2	BRAT1	0.510215	3.52891e-26	postive	RPUSD4	PSMF1	0.48206	3.68602e-23	postive
RPUSD3	BRAT1	0.530215	1.68331e-28	postive	DKC1	PSMF1	0.420301	1.93179e-17	postive
DKC1	BRAT1	0.491862	3.52479e-24	postive	PUS1	PSMG1	0.410178	1.30895e-16	postive
PUS7	BRMS1L	0.464852	1.89974e-21	postive	PUS7	PSMG1	0.406767	2.45788e-16	postive
PUS7L	BRMS1L	0.578023	1.01153e-34	postive	DKC1	PSMG1	0.465153	1.77678e-21	postive
TRUB1	BRMS1L	0.576866	1.47142e-34	postive	RPUSD2	PSMG4	0.432645	1.71444e-18	postive
DKC1	BRMS1L	0.512231	2.09172e-26	postive	RPUSD3	PSMG4	0.407666	2.08349e-16	postive
PUS7	BTBD1	0.480404	5.43894e-23	postive	PUS1	PTCD1	0.457338	9.91999e-21	postive
PUS7L	BTBD1	0.570456	1.14284e-33	postive	PUSL1	PTCD1	0.52127	1.92073e-27	postive
TRUB1	BTBD1	0.552057	3.22145e-31	postive	RPUSD1	PTCD1	0.48625	1.36399e-23	postive
DKC1	BTBD1	0.448484	6.60499e-20	postive	PUS1	PTDSS2	0.541644	6.7405e-30	postive
PUS7	BZW1	0.464808	1.91865e-21	postive	PUSL1	PTDSS2	0.594021	4.85236e-37	postive
PUS7L	BZW1	0.534713	4.81394e-29	postive	RPUSD1	PTDSS2	0.540265	1.00048e-29	postive
TRUB1	BZW1	0.5362	3.16971e-29	postive	RPUSD3	PTDSS2	0.444097	1.65585e-19	postive
DKC1	BZW1	0.400239	8.04854e-16	postive	DKC1	PTDSS2	0.418045	2.97565e-17	postive
PUS7	C11orf95	0.466102	1.43749e-21	postive	PUS7	PTER	0.432802	1.66134e-18	postive
PUS7L	C11orf95	0.403316	4.61668e-16	postive	PUS7L	PTER	0.48898	7.08397e-24	postive
RPUSD4	C11orf95	0.514416	1.18211e-26	postive	TRUB1	PTER	0.439649	4.14852e-19	postive
TRUB1	C11orf95	0.459511	6.17733e-21	postive	PUS1	PTGES2	0.565271	5.80791e-33	postive
PUS1	C12orf65	0.517081	5.86111e-27	postive	PUSL1	PTGES2	0.569698	1.45217e-33	postive
PUS7	C12orf65	0.502818	2.33366e-25	postive	RPUSD1	PTGES2	0.522197	1.49733e-27	postive
PUS7L	C12orf65	0.569578	1.50809e-33	postive	PUS7	PTPN13	0.438265	5.50477e-19	postive
DKC1	C12orf65	0.578352	9.09069e-35	postive	PUS7	PTPN2	0.549608	6.65061e-31	postive
PUS7L	C16orf72	0.550195	5.59241e-31	postive	PUS7L	PTPN2	0.480738	5.03008e-23	postive
TRUB1	C16orf72	0.591985	9.7349e-37	postive	TRUB1	PTPN2	0.413793	6.65843e-17	postive
PUS7	C19orf47	0.47478	2.00788e-22	postive	DKC1	PTPN2	0.532455	9.04717e-29	postive
RPUSD1	C19orf47	0.43479	1.11408e-18	postive	PUS1	PTPN23	0.432468	1.77616e-18	postive
DKC1	C19orf47	0.476762	1.27058e-22	postive	PUS7	PTPN23	0.586886	5.44769e-36	postive
PUS1	C1orf131	0.404552	3.68686e-16	postive	PUS7L	PTPN23	0.607027	5.04693e-39	postive
PUS7	C1orf131	0.48083	4.92229e-23	postive	RPUSD1	PTPN23	0.408391	1.82266e-16	postive
PUS7L	C1orf131	0.594295	4.41689e-37	postive	RPUSD3	PTPN23	0.464132	2.22969e-21	postive
RPUSD4	C1orf131	0.424696	8.24991e-18	postive	RPUSD4	PTPN23	0.512171	2.12498e-26	postive
TRUB1	C1orf131	0.495224	1.54797e-24	postive	TRUB1	PTPN23	0.476993	1.20452e-22	postive
DKC1	C1orf131	0.537849	1.9891e-29	postive	DKC1	PTPN23	0.58552	8.59592e-36	postive
PUS1	C1orf35	0.487945	9.08739e-24	postive	PUS7L	PTPRE	0.449493	5.33642e-20	postive
PUSL1	C1orf35	0.452708	2.69201e-20	postive	TRUB1	PTPRE	0.411172	1.08777e-16	postive
RPUSD1	C1orf35	0.427638	4.63408e-18	postive	DKC1	PTPRE	0.412857	7.93839e-17	postive
DKC1	C1orf35	0.451238	3.68432e-20	postive	DKC1	PTPRO	0.429482	3.21918e-18	postive
PUS7	C1orf43	0.423393	1.06302e-17	postive	PUS1	PTRH2	0.470811	4.97475e-22	postive
PUS7L	C1orf43	0.41713	3.5425e-17	postive	PUS1	PTTG1	0.520395	2.42776e-27	postive
PUS1	C20orf27	0.436149	8.46469e-19	postive	PUSL1	PTTG1	0.516928	6.10296e-27	postive
RPUSD1	C20orf27	0.532318	9.3984e-29	postive	RPUSD1	PTTG1	0.508228	5.88757e-26	postive
RPUSD2	C20orf27	0.420314	1.92699e-17	postive	RPUSD3	PTTG1	0.459568	6.1003e-21	postive
RPUSD3	C20orf27	0.544395	3.04996e-30	postive	DKC1	PTTG1	0.496751	1.0621e-24	postive
DKC1	C20orf27	0.474264	2.26057e-22	postive	PUS1	PUS1	1	0	postive
DKC1	C2orf76	0.437846	5.99562e-19	postive	PUSL1	PUS1	0.558455	4.71336e-32	postive
PUS7	C3orf52	0.483575	2.57685e-23	postive	RPUSD1	PUS1	0.434817	1.10802e-18	postive
PUS7L	C3orf52	0.437032	7.07657e-19	postive	RPUSD3	PUS1	0.410453	1.24359e-16	postive
DKC1	C3orf52	0.443358	1.93047e-19	postive	DKC1	PUS1	0.492095	3.33001e-24	postive
PUS7L	C3orf80	0.478213	9.07402e-23	postive	PUS1	PYCR2	0.541972	6.13532e-30	postive
PUS1	C6	-0.407232	2.25659e-16	negative	PUSL1	PYCR2	0.423463	1.04864e-17	postive
RPUSD2	C6orf226	0.442883	2.13055e-19	postive	PUSL1	PYCR3	0.498007	7.77999e-25	postive
PUS1	C8orf76	0.459672	5.9624e-21	postive	RPUSD1	PYCR3	0.451421	3.5432e-20	postive
PUSL1	C8orf76	0.489783	5.83515e-24	postive	PUS1	PYM1	0.502431	2.57313e-25	postive
PUS1	C9orf40	0.428316	4.05446e-18	postive	RPUSD1	PYM1	0.457788	8.99656e-21	postive
PUS7	C9orf40	0.505946	1.05566e-25	postive	RPUSD2	PYM1	0.472635	3.28319e-22	postive
DKC1	C9orf40	0.573134	4.88059e-34	postive	RPUSD3	PYM1	0.488094	8.76822e-24	postive
DKC1	CALHM6	0.404885	3.46959e-16	postive	PUS1	QARS1	0.418253	2.85989e-17	postive
PUS7	CAMKMT	0.504392	1.56721e-25	postive	PUS7	QARS1	0.46332	2.6699e-21	postive
PUS7L	CAMKMT	0.436078	8.58689e-19	postive	RPUSD1	QARS1	0.413124	7.55071e-17	postive
DKC1	CAMKMT	0.411277	1.06679e-16	postive	RPUSD2	QARS1	0.435193	1.02702e-18	postive
RPUSD4	CAMLG	0.42162	1.49844e-17	postive	RPUSD3	QARS1	0.623247	1.25306e-41	postive
RPUSD1	CAPNS1	0.472748	3.19969e-22	postive	RPUSD4	QARS1	0.454093	2.00018e-20	postive
PUS7L	CAPS2	0.565856	4.84076e-33	postive	DKC1	QARS1	0.444869	1.41001e-19	postive
TRUB1	CAPS2	0.517448	5.31795e-27	postive	PUS10	QKI	0.42395	9.54026e-18	postive
DKC1	CASP4	0.446676	9.66336e-20	postive	PUS7	QKI	0.509232	4.54822e-26	postive
PUS7L	CASP7	0.531121	1.3104e-28	postive	PUS7L	QKI	0.621887	2.1004e-41	postive
TRUB1	CASP7	0.523246	1.12891e-27	postive	TRUB1	QKI	0.597565	1.42787e-37	postive
DKC1	CASP7	0.454422	1.86366e-20	postive	DKC1	QKI	0.478316	8.85819e-23	postive
PUS7L	CASZ1	0.496751	1.06218e-24	postive	PUS1	QTRT1	0.444201	1.62037e-19	postive
TRUB1	CASZ1	0.449797	5.00387e-20	postive	PUS7	RAB15	0.465342	1.70346e-21	postive
PUS7	CAV1	0.42637	5.9463e-18	postive	RPUSD4	RAB15	0.466459	1.32722e-21	postive
DKC1	CAV1	0.470462	5.38472e-22	postive	DKC1	RAB15	0.450964	3.90575e-20	postive
PUS1	CCDC12	0.539614	1.20441e-29	postive	DKC1	RAB31	0.417809	3.1129e-17	postive
PUSL1	CCDC12	0.476781	1.26498e-22	postive	TRUB1	RAB33B	0.435496	9.66006e-19	postive
RPUSD1	CCDC12	0.479759	6.32595e-23	postive	RPUSD1	RABAC1	0.406511	2.57642e-16	postive
RPUSD2	CCDC12	0.407401	2.18747e-16	postive	PUS1	RACK1	0.526616	4.5228e-28	postive
RPUSD3	CCDC12	0.528562	2.65438e-28	postive	PUSL1	RACK1	0.406859	2.41701e-16	postive
PUSL1	CCDC167	0.464894	1.88227e-21	postive	RPUSD3	RACK1	0.448443	6.66225e-20	postive
RPUSD1	CCDC167	0.426698	5.57518e-18	postive	DKC1	RACK1	0.411209	1.0804e-16	postive
PUS7	CCDC186	0.444442	1.54125e-19	postive	PUS7	RAD18	0.611989	8.35685e-40	postive
PUS7L	CCDC186	0.620653	3.34912e-41	postive	PUS7L	RAD18	0.553423	2.14477e-31	postive
TRUB1	CCDC186	0.732189	5.07764e-64	postive	RPUSD1	RAD18	0.448764	6.22628e-20	postive
PUS7	CCDC30	0.496025	1.27076e-24	postive	RPUSD3	RAD18	0.444611	1.48794e-19	postive
PUS7	CCDC34	0.452581	2.76601e-20	postive	TRUB1	RAD18	0.419228	2.37351e-17	postive
RPUSD1	CCDC34	0.512992	1.71547e-26	postive	DKC1	RAD18	0.587955	3.80628e-36	postive
RPUSD2	CCDC34	0.417947	3.03219e-17	postive	PUS1	RAD54B	0.452623	2.74118e-20	postive
RPUSD3	CCDC34	0.439392	4.37288e-19	postive	PUS7	RAD54B	0.480069	5.88389e-23	postive
RPUSD2	CCDC71	0.51365	1.44453e-26	postive	PUSL1	RAD54B	0.415944	4.43687e-17	postive
RPUSD3	CCDC71	0.532727	8.38719e-29	postive	RPUSD1	RAD54B	0.407618	2.10165e-16	postive
RPUSD4	CCDC71	0.435781	9.11968e-19	postive	DKC1	RAD54B	0.575534	2.2615e-34	postive
DKC1	CCDC71	0.422618	1.23542e-17	postive	PUS1	RALY	0.470113	5.82826e-22	postive
PUS7	CCDC77	0.478448	8.58932e-23	postive	PUS7	RALY	0.497256	9.37447e-25	postive
PUS7L	CCDC77	0.464772	1.93413e-21	postive	PUS7L	RALY	0.401721	6.16294e-16	postive
RPUSD1	CCDC77	0.489923	5.64064e-24	postive	PUSL1	RALY	0.41522	5.08778e-17	postive
RPUSD3	CCDC77	0.416129	4.28371e-17	postive	RPUSD1	RALY	0.603076	2.06528e-38	postive
TRUB2	CCDC77	0.401026	6.98567e-16	postive	RPUSD2	RALY	0.421976	1.399e-17	postive
DKC1	CCDC77	0.545278	2.36068e-30	postive	RPUSD3	RALY	0.51592	7.96251e-27	postive
RPUSD1	CCHCR1	0.450854	3.99774e-20	postive	DKC1	RALY	0.581768	2.97567e-35	postive
PUS7	CCNI	0.495056	1.61347e-24	postive	PUS1	RANGRF	0.43937	4.39209e-19	postive
PUS7L	CCNI	0.496403	1.15751e-24	postive	PUS7	RAP2B	0.463409	2.61806e-21	postive
TRUB1	CCNI	0.53396	5.94402e-29	postive	PUS7L	RAP2B	0.447186	8.68164e-20	postive
DKC1	CCNI	0.447889	7.48736e-20	postive	TRUB1	RAP2B	0.401465	6.4538e-16	postive
PUS10	CCNL1	0.428265	4.09562e-18	postive	DKC1	RAP2B	0.541507	7.01045e-30	postive
PUS7L	CCNL1	0.510757	3.06658e-26	postive	PUS10	RAPGEF2	0.467982	9.42947e-22	postive
TRUB1	CCNL1	0.482277	3.50242e-23	postive	PUS7L	RAPGEF2	0.40919	1.57207e-16	postive
PUS1	CCT3	0.555836	1.04042e-31	postive	TRUB1	RAPGEF2	0.571749	7.58546e-34	postive
PUS7	CCT3	0.455903	1.35387e-20	postive	PUS7	RAPGEF5	0.448244	6.94853e-20	postive
PUSL1	CCT3	0.483238	2.79123e-23	postive	PUS7L	RAPGEF5	0.416511	3.98431e-17	postive
RPUSD1	CCT3	0.420285	1.93775e-17	postive	TRUB1	RAPGEF5	0.473931	2.44024e-22	postive
RPUSD3	CCT3	0.439764	4.05204e-19	postive	TRUB1	RAPH1	0.460469	5.00688e-21	postive
DKC1	CCT3	0.502602	2.46452e-25	postive	PUS10	RBBP9	0.43888	4.85586e-19	postive
PUS1	CD320	0.510042	3.68989e-26	postive	PUS7L	RBBP9	0.48	5.97859e-23	postive
PUSL1	CD320	0.574036	3.65743e-34	postive	TRUB1	RBBP9	0.577549	1.17949e-34	postive
RPUSD1	CD320	0.514044	1.30328e-26	postive	PUS10	RBL2	0.543859	3.56176e-30	postive
PUS1	CD63	0.407144	2.29334e-16	postive	PUS7L	RBL2	0.482112	3.64114e-23	postive
RPUSD1	CD63	0.422638	1.23064e-17	postive	TRUB1	RBL2	0.600621	4.909e-38	postive
DKC1	CD63	0.405097	3.33768e-16	postive	PUS1	RBM34	0.451651	3.37392e-20	postive
DKC1	CD86	0.422805	1.19148e-17	postive	PUS7	RBM7	0.503963	1.74724e-25	postive
PUS1	CDC123	0.431178	2.29817e-18	postive	PUS7L	RBM7	0.56631	4.20228e-33	postive
PUS7	CDC123	0.558542	4.59121e-32	postive	RPUSD4	RBM7	0.537144	2.42838e-29	postive
PUS7L	CDC123	0.467563	1.03598e-21	postive	TRUB1	RBM7	0.603671	1.67269e-38	postive
RPUSD1	CDC123	0.43672	7.53923e-19	postive	DKC1	RBM7	0.485452	1.65009e-23	postive
RPUSD3	CDC123	0.455636	1.43447e-20	postive	RPUSD3	RDM1	0.411604	1.00362e-16	postive
RPUSD4	CDC123	0.467277	1.1048e-21	postive	PUS1	RECQL4	0.474471	2.15567e-22	postive
DKC1	CDC123	0.591001	1.36071e-36	postive	PUSL1	RECQL4	0.533755	6.29503e-29	postive
PUS1	CDCA3	0.48731	1.05836e-23	postive	RPUSD1	RECQL4	0.555433	1.17431e-31	postive
PUS7	CDCA3	0.444008	1.68687e-19	postive	DKC1	RECQL4	0.415596	4.73916e-17	postive
RPUSD1	CDCA3	0.540912	8.31395e-30	postive	PUS7	RELT	0.437941	5.88103e-19	postive
RPUSD3	CDCA3	0.45453	1.82087e-20	postive	PUS7L	RELT	0.503428	2.00046e-25	postive
DKC1	CDCA3	0.573318	4.60151e-34	postive	DKC1	RELT	0.559678	3.24836e-32	postive
PUS10	CDK17	0.407276	2.23862e-16	postive	RPUSD3	RFNG	0.437085	7.00016e-19	postive
PUS7	CDK17	0.493843	2.17284e-24	postive	PUS1	RFXANK	0.462867	2.95187e-21	postive
PUS7L	CDK17	0.724843	3.569e-62	postive	PUSL1	RFXANK	0.454698	1.75626e-20	postive
TRUB1	CDK17	0.69533	2.55042e-55	postive	RPUSD1	RFXANK	0.464261	2.16696e-21	postive
DKC1	CDK17	0.495605	1.40948e-24	postive	RPUSD3	RFXANK	0.41809	2.9504e-17	postive
RPUSD1	CDK5	0.520755	2.20495e-27	postive	DKC1	RFXANK	0.434887	1.09246e-18	postive
RPUSD2	CDK5	0.476481	1.35595e-22	postive	RPUSD1	RHEBL1	0.435382	9.88517e-19	postive
RPUSD3	CDK5	0.436186	8.40109e-19	postive	DKC1	RHEBL1	0.5143	1.21861e-26	postive
PUS7	CDK5R1	0.548833	8.35357e-31	postive	PUS7	RHPN2	0.463488	2.57259e-21	postive
PUS7L	CDK5R1	0.449901	4.89447e-20	postive	PUS7L	RHPN2	0.468894	7.67754e-22	postive
TRUB1	CDK5R1	0.43049	2.63558e-18	postive	TRUB1	RHPN2	0.45359	2.22865e-20	postive
DKC1	CDK5R1	0.456371	1.22353e-20	postive	PUS7	RIN2	0.421367	1.57354e-17	postive
PUS7	CDK5RAP2	0.415606	4.73032e-17	postive	PUS7L	RIN2	0.458476	7.74468e-21	postive
PUS7L	CDK5RAP2	0.42014	1.99274e-17	postive	TRUB1	RIN2	0.430921	2.41885e-18	postive
TRUB2	CDK5RAP2	0.441838	2.6444e-19	postive	DKC1	RIN2	0.442441	2.33475e-19	postive
DKC1	CDK5RAP2	0.434566	1.16542e-18	postive	RPUSD2	RINL	0.412051	9.23188e-17	postive
PUS7	CDS2	0.461681	3.8353e-21	postive	PUS7	RLIM	0.536266	3.11171e-29	postive
RPUSD4	CDS2	0.471722	4.04346e-22	postive	PUS7L	RLIM	0.634724	1.44619e-43	postive
TRUB1	CDS2	0.448732	6.26792e-20	postive	TRUB1	RLIM	0.604781	1.12692e-38	postive
RPUSD1	CENPB	0.614278	3.60648e-40	postive	DKC1	RLIM	0.58622	6.80517e-36	postive
RPUSD2	CENPB	0.50285	2.31484e-25	postive	PUSL1	RNASEH2C	0.434074	1.28685e-18	postive
RPUSD3	CENPB	0.463335	2.66104e-21	postive	RPUSD1	RNASEH2C	0.429153	3.43649e-18	postive
DKC1	CENPB	0.414441	5.89344e-17	postive	PUS7L	RNF19B	0.484843	1.90709e-23	postive
PUS1	CENPM	0.471193	4.56111e-22	postive	DKC1	RNF19B	0.569964	1.33525e-33	postive
PUSL1	CENPM	0.523865	9.54863e-28	postive	PUS1	RNF220	0.542809	4.82203e-30	postive
RPUSD1	CENPM	0.570888	9.96682e-34	postive	PUS7	RNF220	0.567292	3.0923e-33	postive
RPUSD3	CENPM	0.490429	4.99153e-24	postive	PUSL1	RNF220	0.445962	1.1221e-19	postive
DKC1	CENPM	0.428498	3.91119e-18	postive	RPUSD1	RNF220	0.522944	1.22467e-27	postive
PUS7L	CGAS	0.415271	5.03953e-17	postive	RPUSD2	RNF220	0.45911	6.74237e-21	postive
DKC1	CGAS	0.471478	4.27416e-22	postive	RPUSD3	RNF220	0.461654	3.8585e-21	postive
PUS1	CHCHD1	0.449702	5.10609e-20	postive	DKC1	RNF220	0.627605	2.35351e-42	postive
RPUSD1	CHCHD1	0.420776	1.76328e-17	postive	PUS1	ROMO1	0.444189	1.62462e-19	postive
RPUSD3	CHCHD1	0.456815	1.11145e-20	postive	PUSL1	ROMO1	0.504298	1.60503e-25	postive
PUS1	CHD4	0.480297	5.57737e-23	postive	RPUSD1	ROMO1	0.403475	4.48542e-16	postive
PUSL1	CHD4	0.459952	5.60781e-21	postive	PUS7	RP2	0.490949	4.39961e-24	postive
RPUSD1	CHD4	0.511931	2.26177e-26	postive	PUS7L	RP2	0.71793	1.72453e-60	postive
PUS7	CHIC2	0.4075	2.14802e-16	postive	TRUB1	RP2	0.651132	1.75232e-46	postive
PUS7L	CHIC2	0.423727	9.96269e-18	postive	DKC1	RP2	0.467562	1.03619e-21	postive
TRUB1	CHIC2	0.442235	2.43641e-19	postive	PUS7	RPL10A	0.41266	8.23622e-17	postive
DKC1	CHIC2	0.457238	1.01396e-20	postive	DKC1	RPL10A	0.411006	1.12203e-16	postive
PUS10	CHTF8	0.459036	6.85232e-21	postive	PUS1	RPL12	0.483627	2.54559e-23	postive
PUS7L	CHTF8	0.457604	9.364e-21	postive	PUS1	RPL13A	0.400692	7.41845e-16	postive
TRUB1	CHTF8	0.586753	5.69483e-36	postive	PUS1	RPL14	0.467721	9.99895e-22	postive
PUS1	CKS2	0.528393	2.7801e-28	postive	RPUSD3	RPL14	0.436599	7.72674e-19	postive
PUS7	CKS2	0.461451	4.03508e-21	postive	PUS1	RPL15	0.442796	2.1694e-19	postive
PUSL1	CKS2	0.443288	1.95907e-19	postive	PUS7	RPL15	0.489026	7.00601e-24	postive
RPUSD1	CKS2	0.508263	5.83545e-26	postive	RPUSD3	RPL15	0.544719	2.77643e-30	postive
RPUSD3	CKS2	0.445414	1.25838e-19	postive	RPUSD4	RPL15	0.485078	1.80365e-23	postive
DKC1	CKS2	0.608022	3.52723e-39	postive	DKC1	RPL15	0.477578	1.05153e-22	postive
PUS7	CLDN1	0.404793	3.52837e-16	postive	PUS1	RPL18	0.523454	1.06721e-27	postive
PUS7L	CLDN1	0.418499	2.72861e-17	postive	PUSL1	RPL18	0.437764	6.09721e-19	postive
TRUB1	CLDN1	0.43545	9.75155e-19	postive	PUS1	RPL19	0.454895	1.68317e-20	postive
RPUSD1	CLDND2	0.432986	1.60117e-18	postive	RPUSD3	RPL19	0.47356	2.65681e-22	postive
PUS10	CLIP1	0.427569	4.69758e-18	postive	PUS1	RPL23	0.430462	2.65011e-18	postive
PUS7L	CLIP1	0.576102	1.88337e-34	postive	RPUSD3	RPL23	0.449757	5.04664e-20	postive
TRUB1	CLIP1	0.60365	1.68509e-38	postive	PUS1	RPL24	0.497404	9.03706e-25	postive
RPUSD4	CLNS1A	0.469393	6.85875e-22	postive	PUSL1	RPL24	0.420821	1.748e-17	postive
DKC1	CLNS1A	0.433926	1.32577e-18	postive	PUS1	RPL27	0.451779	3.28304e-20	postive
RPUSD1	CLPP	0.417599	3.23968e-17	postive	RPUSD3	RPL27	0.473012	3.01183e-22	postive
PUS10	CLPX	0.562685	1.29253e-32	postive	PUS1	RPL27A	0.447892	7.48273e-20	postive
TRUB1	CLPX	0.545138	2.45868e-30	postive	PUSL1	RPL27A	0.410495	1.23395e-16	postive
PUS1	CLTA	0.597788	1.32139e-37	postive	PUS1	RPL28	0.473611	2.62589e-22	postive
PUS7	CLTA	0.403801	4.22693e-16	postive	PUSL1	RPL28	0.438961	4.77588e-19	postive
PUSL1	CLTA	0.494828	1.70622e-24	postive	PUS1	RPL29	0.486289	1.35126e-23	postive
RPUSD1	CLTA	0.478946	7.64896e-23	postive	RPUSD3	RPL29	0.500854	3.82458e-25	postive
RPUSD3	CLTA	0.457626	9.31813e-21	postive	PUS1	RPL31	0.446756	9.50083e-20	postive
DKC1	CLTA	0.505452	1.19727e-25	postive	PUS1	RPL32	0.494821	1.70933e-24	postive
PUS1	CMSS1	0.455901	1.35453e-20	postive	RPUSD3	RPL32	0.504685	1.45512e-25	postive
PUS7	CMSS1	0.612946	5.88571e-40	postive	PUS1	RPL35	0.544616	2.86062e-30	postive
PUS7L	CMSS1	0.434496	1.18214e-18	postive	PUSL1	RPL35	0.455888	1.35845e-20	postive
RPUSD1	CMSS1	0.435997	8.73003e-19	postive	RPUSD1	RPL35	0.400011	8.3852e-16	postive
RPUSD2	CMSS1	0.416967	3.65377e-17	postive	PUS1	RPL36	0.43001	2.89915e-18	postive
RPUSD3	CMSS1	0.494678	1.7704e-24	postive	PUSL1	RPL36	0.419826	2.11635e-17	postive
DKC1	CMSS1	0.667373	1.48825e-49	postive	PUS1	RPL37	0.522688	1.31225e-27	postive
PUS10	CMTR2	0.431026	2.36893e-18	postive	PUSL1	RPL37	0.413139	7.52971e-17	postive
PUS7	CMTR2	0.43048	2.64069e-18	postive	PUS1	RPL37A	0.445645	1.19905e-19	postive
PUS7L	CMTR2	0.579033	7.28324e-35	postive	PUS1	RPL38	0.458875	7.09752e-21	postive
TRUB1	CMTR2	0.587764	4.05839e-36	postive	PUSL1	RPL38	0.401722	6.1611e-16	postive
DKC1	CMTR2	0.416424	4.05064e-17	postive	PUS1	RPL4	0.437184	6.86115e-19	postive
PUS7	CNEP1R1	0.483969	2.34706e-23	postive	PUS7	RPL4	0.424643	8.3353e-18	postive
PUS7L	CNEP1R1	0.599597	7.02892e-38	postive	RPUSD3	RPL4	0.422386	1.29227e-17	postive
TRUB1	CNEP1R1	0.578972	7.42899e-35	postive	DKC1	RPL4	0.411512	1.02092e-16	postive
DKC1	CNEP1R1	0.535966	3.38596e-29	postive	PUS1	RPL5	0.518223	4.33085e-27	postive
PUS1	COA6	0.421324	1.58663e-17	postive	PUS7	RPL5	0.508869	4.99387e-26	postive
PUSL1	COA8	0.467022	1.16982e-21	postive	RPUSD3	RPL5	0.459746	5.86664e-21	postive
RPUSD3	COA8	0.409588	1.46043e-16	postive	RPUSD4	RPL5	0.407672	2.08095e-16	postive
RPUSD1	COMMD4	0.438545	5.19931e-19	postive	DKC1	RPL5	0.52102	2.05398e-27	postive
RPUSD2	COMMD4	0.522873	1.24838e-27	postive	PUS1	RPL6	0.618949	6.35577e-41	postive
RPUSD3	COMMD4	0.472928	3.07048e-22	postive	PUS7	RPL6	0.449798	5.00273e-20	postive
PUS1	COMMD5	0.462199	3.42153e-21	postive	PUSL1	RPL6	0.406592	2.53821e-16	postive
PUSL1	COMMD5	0.551346	3.97824e-31	postive	DKC1	RPL6	0.49837	7.10983e-25	postive
RPUSD1	COMMD5	0.43543	9.79016e-19	postive	PUS1	RPL7A	0.491346	3.99569e-24	postive
RPUSD3	COMMD5	0.432865	1.64044e-18	postive	PUS7	RPL7A	0.413571	6.94296e-17	postive
PUS1	COMMD7	0.463451	2.59342e-21	postive	DKC1	RPL7A	0.425856	6.57573e-18	postive
PUSL1	COMMD7	0.400174	8.1437e-16	postive	PUS1	RPL8	0.437505	6.42777e-19	postive
RPUSD1	COMTD1	0.401461	6.45875e-16	postive	PUSL1	RPL8	0.51408	1.29087e-26	postive
PUS7	COPS6	0.42616	6.19583e-18	postive	PUS1	RPLP0	0.563682	9.50455e-33	postive
PUSL1	COPS6	0.541853	6.34813e-30	postive	PUS7	RPLP0	0.467445	1.06389e-21	postive
RPUSD1	COPS6	0.590096	1.84902e-36	postive	DKC1	RPLP0	0.497502	8.82022e-25	postive
RPUSD2	COPS6	0.453861	2.10272e-20	postive	PUS1	RPLP1	0.406184	2.7356e-16	postive
RPUSD3	COPS6	0.530657	1.48981e-28	postive	PUSL1	RPLP1	0.417748	3.14929e-17	postive
DKC1	COPS6	0.404758	3.55066e-16	postive	PUS1	RPLP2	0.467468	1.05825e-21	postive
DKC1	COTL1	0.403725	4.28589e-16	postive	PUSL1	RPLP2	0.487709	9.61762e-24	postive
PUS7L	CPNE8	0.515328	9.30557e-27	postive	RPUSD1	RPLP2	0.433627	1.40793e-18	postive
TRUB1	CPNE8	0.539242	1.33906e-29	postive	RPUSD3	RPLP2	0.431064	2.35098e-18	postive
PUS7	CRACD	0.417246	3.46492e-17	postive	TRUB2	RPP25L	0.445113	1.33995e-19	postive
PUS7	CREB5	0.433342	1.49088e-18	postive	RPUSD3	RPP40	0.415202	5.10507e-17	postive
PUS7L	CRK	0.472485	3.39768e-22	postive	PUS1	RPS11	0.432563	1.74298e-18	postive
TRUB1	CRK	0.550649	4.8905e-31	postive	PUS1	RPS13	0.409536	1.4744e-16	postive
PUS7	CRTAP	0.413852	6.58566e-17	postive	PUS7	RPS13	0.401934	5.93041e-16	postive
RPUSD2	CRTAP	0.4232	1.10369e-17	postive	RPUSD3	RPS13	0.473666	2.59302e-22	postive
RPUSD3	CRTAP	0.404722	3.57414e-16	postive	PUS1	RPS14	0.44726	8.54725e-20	postive
PUS7L	CRYBG3	0.520937	2.10026e-27	postive	RPUSD3	RPS14	0.442738	2.19528e-19	postive
TRUB1	CRYBG3	0.564054	8.47167e-33	postive	PUS1	RPS15	0.485726	1.54552e-23	postive
PUS1	CSTB	0.406683	2.49612e-16	postive	PUSL1	RPS15	0.40821	1.88462e-16	postive
PUSL1	CSTB	0.401638	6.25613e-16	postive	PUS1	RPS19	0.452423	2.86152e-20	postive
PUS7	CSTF1	0.509782	3.9468e-26	postive	PUS1	RPS2	0.52224	1.48038e-27	postive
PUS7L	CSTF1	0.457312	9.9778e-21	postive	PUSL1	RPS2	0.471075	4.68463e-22	postive
RPUSD2	CSTF1	0.448579	6.47362e-20	postive	RPUSD1	RPS2	0.535495	3.8656e-29	postive
RPUSD4	CSTF1	0.404546	3.69054e-16	postive	PUS1	RPS20	0.407578	2.11738e-16	postive
TRUB1	CSTF1	0.456704	1.13836e-20	postive	PUSL1	RPS20	0.483825	2.42896e-23	postive
DKC1	CSTF1	0.463955	2.31904e-21	postive	PUS1	RPS21	0.450343	4.45689e-20	postive
PUS10	CTBS	0.452669	2.71486e-20	postive	PUSL1	RPS21	0.407403	2.18675e-16	postive
PUS7L	CTBS	0.418612	2.6702e-17	postive	RPUSD3	RPS21	0.405111	3.32889e-16	postive
TRUB1	CTBS	0.518732	3.78268e-27	postive	PUS1	RPS24	0.466613	1.28212e-21	postive
PUS7	CTNND2	0.45785	8.87455e-21	postive	PUS7	RPS25	0.445023	1.36552e-19	postive
PUS7L	CTNND2	0.549053	7.83007e-31	postive	RPUSD3	RPS25	0.441962	2.57729e-19	postive
TRUB1	CTNND2	0.424632	8.35341e-18	postive	RPUSD4	RPS25	0.498076	7.6483e-25	postive
PUSL1	CTSD	0.400622	7.51273e-16	postive	PUS1	RPS27A	0.414475	5.85664e-17	postive
PUS7	CTTNBP2NL	0.508848	5.02067e-26	postive	PUS1	RPS3	0.454343	1.89564e-20	postive
PUS7L	CTTNBP2NL	0.430162	2.8132e-18	postive	PUS7	RPS3	0.411805	9.66548e-17	postive
TRUB1	CTTNBP2NL	0.466787	1.23303e-21	postive	RPUSD3	RPS3	0.404901	3.45928e-16	postive
DKC1	CTTNBP2NL	0.401281	6.67141e-16	postive	DKC1	RPS3	0.416925	3.6832e-17	postive
RPUSD1	CUEDC2	0.457763	9.04458e-21	postive	PUS1	RPS5	0.459708	5.91674e-21	postive
RPUSD2	CUEDC2	0.500314	4.37788e-25	postive	PUS1	RPS6	0.448666	6.35599e-20	postive
RPUSD3	CUEDC2	0.49928	5.66893e-25	postive	PUS7	RPS6	0.420166	1.98257e-17	postive
PUSL1	CYB561D2	0.494513	1.84354e-24	postive	PUS1	RPS7	0.485042	1.81932e-23	postive
RPUSD1	CYB561D2	0.419134	2.41663e-17	postive	RPUSD3	RPS7	0.459059	6.81928e-21	postive
RPUSD3	CYB561D2	0.438407	5.34751e-19	postive	PUS1	RPS8	0.487369	1.04351e-23	postive
DKC1	CYBB	0.402101	5.75359e-16	postive	PUS7	RPS8	0.400883	7.16826e-16	postive
PUS1	CYP2C8	-0.419293	2.34409e-17	negative	PUSL1	RPS8	0.428358	4.02094e-18	postive
PUS1	CYP4V2	-0.407328	2.2173e-16	negative	RPUSD3	RPS8	0.42952	3.19548e-18	postive
PUS10	DBT	0.477785	1.00233e-22	postive	DKC1	RPS8	0.454591	1.79706e-20	postive
TRUB1	DBT	0.485923	1.47468e-23	postive	PUS1	RPS9	0.473805	2.51186e-22	postive
TRUB1	DCUN1D3	0.472167	3.65372e-22	postive	PUSL1	RPS9	0.420308	1.92941e-17	postive
PUS7	DDAH2	0.406567	2.54981e-16	postive	PUS1	RPSA	0.542599	5.12252e-30	postive
RPUSD4	DDAH2	0.415932	4.4471e-17	postive	PUSL1	RPSA	0.424243	9.00988e-18	postive
PUS10	DDX3X	0.428244	4.11219e-18	postive	RPUSD3	RPSA	0.452904	2.5812e-20	postive
PUS7	DDX3X	0.527433	3.61699e-28	postive	RPUSD1	RPUSD2	0.43637	8.09353e-19	postive
PUS7L	DDX3X	0.707638	4.48985e-58	postive	RPUSD2	RPUSD2	1	0	postive
TRUB1	DDX3X	0.697487	8.5894e-56	postive	RPUSD3	RPUSD2	0.527522	3.53003e-28	postive
DKC1	DDX3X	0.518613	3.9043e-27	postive	PUS1	RPUSD3	0.410453	1.24359e-16	postive
PUS7	DENND4A	0.470946	4.82402e-22	postive	PUSL1	RPUSD3	0.413708	6.76548e-17	postive
PUS7L	DENND4A	0.517806	4.83759e-27	postive	RPUSD1	RPUSD3	0.441848	2.63878e-19	postive
TRUB1	DENND4A	0.58761	4.27363e-36	postive	RPUSD2	RPUSD3	0.527522	3.53003e-28	postive
PUS7	DICER1	0.414128	6.25142e-17	postive	RPUSD3	RPUSD3	1	0	postive
PUS7L	DICER1	0.554102	1.75049e-31	postive	RPUSD4	RPUSD3	0.421101	1.65632e-17	postive
TRUB1	DICER1	0.554217	1.69165e-31	postive	PUS3	RPUSD4	0.447942	7.40537e-20	postive
DKC1	DICER1	0.402678	5.18261e-16	postive	PUS7	RPUSD4	0.578331	9.15056e-35	postive
TRUB1	DLC1	0.445907	1.13511e-19	postive	PUS7L	RPUSD4	0.428483	3.92302e-18	postive
PUS1	DMAC2	0.411001	1.12304e-16	postive	RPUSD3	RPUSD4	0.421101	1.65632e-17	postive
PUS7	DMAC2	0.5562	9.32347e-32	postive	RPUSD4	RPUSD4	1	0	postive
PUS7L	DMAC2	0.444911	1.39771e-19	postive	TRUB1	RPUSD4	0.442582	2.26742e-19	postive
RPUSD1	DMAC2	0.418319	2.82401e-17	postive	DKC1	RPUSD4	0.448188	7.03089e-20	postive
DKC1	DMAC2	0.524944	7.12812e-28	postive	RPUSD1	RRAS	0.414732	5.57889e-17	postive
RPUSD3	DNAJB12	0.406922	2.38913e-16	postive	PUS10	RRN3	0.43792	5.90657e-19	postive
TRUB1	DNAJB12	0.422943	1.16004e-17	postive	PUS7L	RRN3	0.476876	1.23758e-22	postive
DKC1	DNAJB12	0.445317	1.28406e-19	postive	TRUB1	RRN3	0.575422	2.34449e-34	postive
PUS7	DNAJC27	0.419241	2.36743e-17	postive	PUS1	RRP15	0.437715	6.1578e-19	postive
PUS7L	DNAJC27	0.504242	1.6279e-25	postive	PUS7	RRP15	0.607616	4.08354e-39	postive
TRUB1	DNAJC27	0.61226	7.56935e-40	postive	PUS7L	RRP15	0.64525	2.04079e-45	postive
PUS7L	DNMBP	0.423715	9.98545e-18	postive	RPUSD4	RRP15	0.479629	6.52125e-23	postive
TRUB1	DNMBP	0.527655	3.40368e-28	postive	TRUB1	RRP15	0.536718	2.73912e-29	postive
PUS7	DOCK5	0.424153	9.17026e-18	postive	DKC1	RRP15	0.597644	1.38918e-37	postive
PUS7L	DOCK5	0.451313	3.62598e-20	postive	PUS1	RRP8	0.490293	5.15744e-24	postive
TRUB1	DOCK5	0.415714	4.63386e-17	postive	PUS7	RRP8	0.486282	1.35345e-23	postive
PUS1	DPM2	0.564961	6.39366e-33	postive	RPUSD1	RRP8	0.400784	7.29722e-16	postive
PUSL1	DPM2	0.544227	3.20177e-30	postive	RPUSD2	RRP8	0.45634	1.23181e-20	postive
RPUSD1	DPM2	0.623622	1.08619e-41	postive	RPUSD3	RRP8	0.480422	5.41679e-23	postive
RPUSD1	DPM3	0.40584	2.91342e-16	postive	RPUSD4	RRP8	0.482606	3.24031e-23	postive
RPUSD2	DPY30	0.401069	6.93161e-16	postive	DKC1	RRP8	0.524758	7.497e-28	postive
RPUSD3	DPY30	0.419745	2.14942e-17	postive	PUS1	RRP9	0.640469	1.44317e-44	postive
PUS1	DRAP1	0.4811	4.62013e-23	postive	PUS7	RRP9	0.433266	1.51391e-18	postive
PUSL1	DRAP1	0.522469	1.39169e-27	postive	PUSL1	RRP9	0.523254	1.12635e-27	postive
RPUSD1	DRAP1	0.463723	2.44183e-21	postive	RPUSD1	RRP9	0.556472	8.58845e-32	postive
RPUSD2	DRAP1	0.403099	4.80204e-16	postive	RPUSD2	RRP9	0.479549	6.64387e-23	postive
RPUSD3	DRAP1	0.518569	3.95041e-27	postive	RPUSD3	RRP9	0.670427	3.7451e-50	postive
DKC1	DSE	0.418784	2.58409e-17	postive	DKC1	RRP9	0.566883	3.51457e-33	postive
RPUSD3	DTD1	0.435359	9.93176e-19	postive	PUS7	RTL6	0.50321	2.1141e-25	postive
DKC1	DTD1	0.401459	6.4616e-16	postive	PUS7L	RTL6	0.455285	1.54746e-20	postive
RPUSD1	DUS1L	0.408787	1.69378e-16	postive	TRUB1	RTL6	0.430995	2.38383e-18	postive
TRUB1	DYNC2H1	0.407808	2.0296e-16	postive	DKC1	RTL6	0.433264	1.51435e-18	postive
PUS7	DYRK1B	0.513785	1.39459e-26	postive	PUS7L	RUNX1	0.485387	1.67557e-23	postive
PUS10	EDEM1	0.401454	6.46733e-16	postive	TRUB1	RUNX1	0.405118	3.32479e-16	postive
TRUB1	EDEM1	0.452276	2.9525e-20	postive	DKC1	RUNX1	0.477374	1.10251e-22	postive
PUS7L	EDEM2	0.411689	9.87798e-17	postive	PUS1	RUVBL2	0.545808	2.02356e-30	postive
DKC1	EDEM2	0.440571	3.43321e-19	postive	PUSL1	RUVBL2	0.451741	3.30958e-20	postive
PUS1	EDF1	0.412259	8.87972e-17	postive	RPUSD1	RUVBL2	0.572997	5.09796e-34	postive
PUS10	EDF1	-0.423397	1.06212e-17	negative	RPUSD2	RUVBL2	0.432205	1.87212e-18	postive
PUSL1	EDF1	0.47275	3.19777e-22	postive	RPUSD3	RUVBL2	0.503972	1.74343e-25	postive
PUS7	EEF1B2	0.420728	1.77958e-17	postive	DKC1	RUVBL2	0.448935	6.0056e-20	postive
RPUSD4	EEF1B2	0.406993	2.35806e-16	postive	PUS1	SAC3D1	0.502679	2.41684e-25	postive
RPUSD2	EEFSEC	0.486505	1.2833e-23	postive	PUSL1	SAC3D1	0.504784	1.41869e-25	postive
RPUSD3	EEFSEC	0.523686	1.00234e-27	postive	RPUSD1	SAC3D1	0.500643	4.03174e-25	postive
RPUSD1	EFNA4	0.408326	1.84448e-16	postive	RPUSD3	SAC3D1	0.440301	3.62863e-19	postive
PUS7	EIF2D	0.464925	1.86906e-21	postive	PUS1	SAMD1	0.407657	2.08666e-16	postive
PUS7L	EIF2D	0.448901	6.04797e-20	postive	PUS7	SAMD1	0.401288	6.66324e-16	postive
RPUSD4	EIF2D	0.410756	1.17544e-16	postive	PUSL1	SAMD1	0.43094	2.41002e-18	postive
DKC1	EIF2D	0.421452	1.54773e-17	postive	RPUSD1	SAMD1	0.479715	6.39113e-23	postive
PUS7	EIF3E	0.463152	2.77115e-21	postive	DKC1	SAMD1	0.442679	2.2223e-19	postive
DKC1	EIF3E	0.422898	1.1702e-17	postive	PUS1	SAMD10	0.428802	3.6834e-18	postive
PUS7	EIF4A1	0.493306	2.47789e-24	postive	PUS7	SAMD10	0.423969	9.50479e-18	postive
PUS7L	EIF4A1	0.447446	8.21984e-20	postive	RPUSD1	SAMD10	0.441239	2.99183e-19	postive
TRUB1	EIF4A1	0.437843	6.00031e-19	postive	DKC1	SAMD10	0.415346	4.96858e-17	postive
PUS10	EIF5	0.433566	1.42539e-18	postive	DKC1	SAMSN1	0.406322	2.66727e-16	postive
PUS7L	EIF5	0.410857	1.15348e-16	postive	PUS1	SCAMP3	0.475173	1.83419e-22	postive
TRUB1	EIF5	0.468592	8.21878e-22	postive	PUSL1	SCAMP3	0.437599	6.30502e-19	postive
DKC1	EIF5A2	0.404098	4.00488e-16	postive	RPUSD1	SCAMP3	0.48493	1.86807e-23	postive
PUS7	ELF1	0.47779	1.00111e-22	postive	DKC1	SCAMP3	0.422357	1.29962e-17	postive
PUS7L	ELF1	0.606451	6.20564e-39	postive	RPUSD1	SCNM1	0.457642	9.28651e-21	postive
TRUB1	ELF1	0.649682	3.22547e-46	postive	PUS7	SDF2	0.411286	1.06486e-16	postive
DKC1	ELF1	0.411641	9.96692e-17	postive	RPUSD1	SDF2	0.414486	5.84458e-17	postive
PUS7	ELF2	0.543051	4.49761e-30	postive	RPUSD2	SDF2	0.470233	5.67101e-22	postive
PUS7L	ELF2	0.61164	9.49249e-40	postive	RPUSD3	SDF2	0.458342	7.97345e-21	postive
RPUSD4	ELF2	0.401318	6.62702e-16	postive	DKC1	SDF2	0.429125	3.45536e-18	postive
TRUB1	ELF2	0.649728	3.16407e-46	postive	PUS1	SDHAF2	0.44806	7.22249e-20	postive
DKC1	ELF2	0.472145	3.67217e-22	postive	PUSL1	SDHAF2	0.476025	1.50677e-22	postive
PUS1	ELOF1	0.455584	1.45071e-20	postive	PUS7	SEC14L1	0.529631	1.97776e-28	postive
RPUSD1	ELOF1	0.495059	1.61229e-24	postive	PUS7L	SEC14L1	0.495704	1.3756e-24	postive
PUS7	ELOVL1	0.564956	6.40423e-33	postive	RPUSD4	SEC14L1	0.434669	1.1415e-18	postive
PUS7L	ELOVL1	0.404475	3.7388e-16	postive	TRUB1	SEC14L1	0.532308	9.4242e-29	postive
RPUSD1	ELOVL1	0.477225	1.1413e-22	postive	DKC1	SEC14L1	0.466654	1.27033e-21	postive
DKC1	ELOVL1	0.576439	1.6889e-34	postive	PUS10	SEC62	0.472383	3.47784e-22	postive
PUS1	ELP6	0.40564	3.02253e-16	postive	PUS7L	SEC62	0.4129	7.87411e-17	postive
RPUSD1	ELP6	0.432675	1.70414e-18	postive	TRUB1	SEC62	0.566928	3.46499e-33	postive
RPUSD2	ELP6	0.508543	5.42983e-26	postive	PUSL1	SEM1	0.458896	7.06597e-21	postive
RPUSD3	ELP6	0.615005	2.75799e-40	postive	PUS7L	SEMA3C	0.419294	2.34365e-17	postive
DKC1	ELP6	0.427232	5.01951e-18	postive	PUS7L	SEMA4B	0.435369	9.91113e-19	postive
RPUSD3	EMC3	0.499102	5.9262e-25	postive	PUS7L	SEMA5A	0.439122	4.62118e-19	postive
RPUSD4	EML6	0.411568	1.01037e-16	postive	PUS10	SENP6	0.414897	5.40826e-17	postive
TRUB1	EPAS1	0.479574	6.606e-23	postive	PUS7	SENP6	0.554453	1.57596e-31	postive
RPUSD1	EPN1	0.417927	3.04331e-17	postive	PUS7L	SENP6	0.677647	1.34315e-51	postive
PUS1	ERAL1	0.407461	2.16338e-16	postive	RPUSD4	SENP6	0.423144	1.11572e-17	postive
PUS7	ERAL1	0.446695	9.62457e-20	postive	TRUB1	SENP6	0.638851	2.77541e-44	postive
PUS7L	ERAL1	0.417934	3.03962e-17	postive	DKC1	SENP6	0.484718	1.96498e-23	postive
RPUSD1	ERAL1	0.5355	3.85955e-29	postive	PUSL1	SERF2	0.418206	2.88553e-17	postive
RPUSD2	ERAL1	0.490436	4.98196e-24	postive	PUS1	SERGEF	0.422164	1.34886e-17	postive
RPUSD3	ERAL1	0.519222	3.32061e-27	postive	RPUSD3	SERGEF	0.433601	1.41542e-18	postive
DKC1	ERAL1	0.435036	1.06021e-18	postive	PUS7L	SERPINB9	0.441506	2.83192e-19	postive
PUS7	ERCC2	0.423547	1.03162e-17	postive	PUS7L	SETBP1	0.49104	4.30326e-24	postive
RPUSD3	ERCC2	0.426799	5.466e-18	postive	TRUB1	SETBP1	0.474829	1.98524e-22	postive
DKC1	ERCC2	0.43386	1.34346e-18	postive	PUS1	SF3A2	0.430962	2.39938e-18	postive
PUS1	ERGIC3	0.41069	1.18997e-16	postive	RPUSD1	SF3A2	0.458285	8.07393e-21	postive
PUSL1	ERGIC3	0.408716	1.7163e-16	postive	DKC1	SF3A2	0.436368	8.09795e-19	postive
RPUSD1	ERGIC3	0.433955	1.31805e-18	postive	PUS1	SF3B4	0.4446	1.49127e-19	postive
RPUSD2	ERGIC3	0.423734	9.9483e-18	postive	PUS7	SF3B4	0.503017	2.21929e-25	postive
RPUSD3	ERGIC3	0.543658	3.77468e-30	postive	PUS7L	SF3B4	0.480487	5.33408e-23	postive
DKC1	ERGIC3	0.436791	7.43164e-19	postive	RPUSD1	SF3B4	0.434213	1.25142e-18	postive
TRUB1	ETS1	0.437075	7.01528e-19	postive	DKC1	SF3B4	0.55225	3.04141e-31	postive
PUS7	EVC2	0.450012	4.78051e-20	postive	PUS7L	SGMS2	0.425871	6.55709e-18	postive
DKC1	EVC2	0.464733	1.95103e-21	postive	TRUB1	SGMS2	0.472589	3.31755e-22	postive
PUS1	EXOSC1	0.53949	1.24791e-29	postive	PUS7	SGO1	0.469594	6.55394e-22	postive
PUSL1	EXOSC1	0.415046	5.25816e-17	postive	PUS7L	SGO1	0.478975	7.59753e-23	postive
RPUSD1	EXOSC1	0.41478	5.52867e-17	postive	RPUSD1	SGO1	0.447415	8.27423e-20	postive
RPUSD2	EXOSC1	0.41423	6.13254e-17	postive	RPUSD3	SGO1	0.421355	1.57715e-17	postive
RPUSD3	EXOSC1	0.550278	5.45695e-31	postive	DKC1	SGO1	0.569436	1.57726e-33	postive
DKC1	EXOSC1	0.418559	2.69783e-17	postive	PUS1	SGTA	0.485041	1.81945e-23	postive
PUS1	EXOSC4	0.40552	3.08951e-16	postive	PUS7L	SGTA	0.444533	1.51231e-19	postive
PUSL1	EXOSC4	0.554372	1.61488e-31	postive	RPUSD1	SGTA	0.489372	6.44498e-24	postive
RPUSD1	EXOSC4	0.414217	6.14752e-17	postive	DKC1	SGTA	0.463685	2.46232e-21	postive
PUS1	EXOSC5	0.442609	2.25479e-19	postive	PUS7L	SH2B3	0.445564	1.21953e-19	postive
PUSL1	EXOSC5	0.409398	1.51263e-16	postive	TRUB1	SH2B3	0.43573	9.21466e-19	postive
RPUSD1	EXOSC5	0.492458	3.04813e-24	postive	RPUSD1	SH3GLB2	0.430341	2.7148e-18	postive
RPUSD2	EXOSC5	0.407832	2.02043e-16	postive	DKC1	SH3GLB2	0.416514	3.98184e-17	postive
RPUSD3	EXOSC5	0.420567	1.83576e-17	postive	PUS1	SHARPIN	0.441709	2.71558e-19	postive
PUS1	EXOSC7	0.608375	3.1055e-39	postive	PUSL1	SHARPIN	0.510129	3.60832e-26	postive
PUSL1	EXOSC7	0.461174	4.2883e-21	postive	RPUSD1	SHLD1	0.416198	4.22819e-17	postive
RPUSD1	EXOSC7	0.453404	2.31942e-20	postive	DKC1	SHLD1	0.421981	1.39758e-17	postive
RPUSD2	EXOSC7	0.40332	4.61325e-16	postive	PUS7	SHLD2	0.426906	5.35225e-18	postive
RPUSD3	EXOSC7	0.600558	5.01897e-38	postive	PUS7L	SHLD2	0.509381	4.37615e-26	postive
DKC1	EXOSC7	0.512071	2.18098e-26	postive	RPUSD4	SHLD2	0.466798	1.23011e-21	postive
PUS7L	FAM111B	0.443381	1.92155e-19	postive	TRUB1	SHLD2	0.602434	2.59234e-38	postive
PUS7	FAM135A	0.512515	1.94261e-26	postive	TRUB1	SHROOM4	0.424966	7.82578e-18	postive
PUS7L	FAM135A	0.587517	4.40909e-36	postive	PUS7L	SIAH1	0.423823	9.77902e-18	postive
TRUB1	FAM135A	0.560687	2.38709e-32	postive	DKC1	SIAH1	0.404474	3.73954e-16	postive
DKC1	FAM135A	0.48314	2.85626e-23	postive	DKC1	SIGLEC10	0.442527	2.29361e-19	postive
PUS7	FAM160A1	0.404544	3.69247e-16	postive	PUS7	SLC25A24	0.456608	1.16247e-20	postive
PUS1	FAM174C	0.411581	1.00779e-16	postive	PUS7L	SLC25A24	0.421295	1.59542e-17	postive
PUSL1	FAM174C	0.465373	1.69164e-21	postive	DKC1	SLC25A24	0.477142	1.16354e-22	postive
PUS1	FAM189B	0.43375	1.37348e-18	postive	PUS7	SLC25A36	0.404028	4.05633e-16	postive
PUS7	FAM189B	0.627493	2.45745e-42	postive	PUSL1	SLC26A6	0.421795	1.44862e-17	postive
PUS7L	FAM189B	0.48355	2.59222e-23	postive	RPUSD1	SLC26A6	0.437257	6.75976e-19	postive
RPUSD1	FAM189B	0.421287	1.59787e-17	postive	RPUSD3	SLC26A6	0.458575	7.57877e-21	postive
RPUSD2	FAM189B	0.415937	4.44299e-17	postive	PUS7	SLC35A4	0.462836	2.97209e-21	postive
RPUSD4	FAM189B	0.443692	1.80115e-19	postive	PUS7L	SLC35A4	0.410935	1.13687e-16	postive
DKC1	FAM189B	0.571947	7.12261e-34	postive	RPUSD1	SLC35A4	0.407724	2.06131e-16	postive
PUS7	FAM210A	0.470692	5.11092e-22	postive	DKC1	SLC35A4	0.429058	3.50172e-18	postive
PUS7L	FAM210A	0.541017	8.06826e-30	postive	PUS7	SLC35C2	0.451019	3.85994e-20	postive
TRUB1	FAM210A	0.592746	7.50955e-37	postive	RPUSD1	SLC35C2	0.509531	4.21058e-26	postive
DKC1	FAM210A	0.45689	1.09334e-20	postive	RPUSD2	SLC35C2	0.525377	6.33833e-28	postive
TRUB1	FAR1	0.406537	2.56417e-16	postive	RPUSD3	SLC35C2	0.58577	7.90774e-36	postive
RPUSD2	FARS2	0.438694	5.04364e-19	postive	RPUSD4	SLC35C2	0.439047	4.69217e-19	postive
TRUB1	FAT4	0.452788	2.64638e-20	postive	DKC1	SLC35C2	0.445707	1.18368e-19	postive
PUS7L	FBXL3	0.530779	1.44055e-28	postive	PUS7	SLC39A13	0.451718	3.32641e-20	postive
TRUB1	FBXL3	0.596712	1.91925e-37	postive	RPUSD1	SLC39A13	0.408709	1.71865e-16	postive
PUS1	FBXO10	0.475705	1.62229e-22	postive	DKC1	SLC39A13	0.483198	2.81753e-23	postive
PUS7L	FBXO36	0.434756	1.12166e-18	postive	PUS7	SLC44A3	0.492106	3.32086e-24	postive
TRUB1	FBXO36	0.449934	4.86041e-20	postive	PUS7	SLC66A3	0.402868	5.0074e-16	postive
PUS7	FBXO46	0.426317	6.0079e-18	postive	PUS7L	SLC8B1	0.431669	2.08371e-18	postive
DKC1	FBXO46	0.408563	1.76542e-16	postive	PUS10	SLCO2B1	0.438031	5.77479e-19	postive
PUS7L	FBXW7	0.49901	6.06324e-25	postive	PUS7	SLU7	0.466743	1.24526e-21	postive
TRUB1	FBXW7	0.480971	4.76245e-23	postive	PUS7L	SLU7	0.515862	8.08571e-27	postive
DKC1	FCGR2A	0.415103	5.20199e-17	postive	RPUSD2	SLU7	0.403123	4.78103e-16	postive
PUS7	FDXACB1	0.405977	2.84117e-16	postive	RPUSD4	SLU7	0.445228	1.30811e-19	postive
RPUSD4	FDXACB1	0.427491	4.77077e-18	postive	TRUB1	SLU7	0.524536	7.96267e-28	postive
PUS7L	FEM1B	0.513307	1.58016e-26	postive	DKC1	SLU7	0.424345	8.83309e-18	postive
TRUB1	FEM1B	0.559401	3.53444e-32	postive	TRUB1	SMAD1	0.432516	1.75943e-18	postive
RPUSD4	FERMT1	0.412456	8.55849e-17	postive	PUS7	SMAP1	0.516319	7.16741e-27	postive
DKC1	FGFR1	0.407385	2.1939e-16	postive	PUS7L	SMAP1	0.647559	7.83548e-46	postive
PUS1	FGFR4	0.468528	8.33756e-22	postive	TRUB1	SMAP1	0.630535	7.53189e-43	postive
PUS7	FGFR4	0.410795	1.167e-16	postive	DKC1	SMAP1	0.437876	5.95936e-19	postive
RPUSD4	FGFR4	0.446511	1.00021e-19	postive	PUS7	SMARCA5	0.533983	5.90687e-29	postive
TRUB1	FGFRL1	0.404578	3.66923e-16	postive	PUS7L	SMARCA5	0.589393	2.34528e-36	postive
PUS1	FKBP11	0.431046	2.35962e-18	postive	TRUB1	SMARCA5	0.545964	1.93376e-30	postive
RPUSD3	FKBP8	0.451644	3.37892e-20	postive	DKC1	SMARCA5	0.556764	7.8641e-32	postive
RPUSD1	FKBPL	0.477837	9.90193e-23	postive	PUS7	SMC5	0.48912	6.84872e-24	postive
RPUSD2	FKBPL	0.470195	5.72048e-22	postive	PUS7L	SMC5	0.613481	4.8358e-40	postive
RPUSD3	FKBPL	0.408393	1.82191e-16	postive	TRUB1	SMC5	0.514095	1.28598e-26	postive
PUS1	FLAD1	0.434356	1.21598e-18	postive	DKC1	SMC5	0.493245	2.51507e-24	postive
TRUB1	FLT1	0.483797	2.44483e-23	postive	PUS1	SMIM27	0.459196	6.61687e-21	postive
PUS1	FLVCR1	0.440451	3.5186e-19	postive	PUSL1	SMIM4	0.424153	9.17006e-18	postive
PUS7	FLVCR1	0.463091	2.80881e-21	postive	PUS1	SMUG1	0.546693	1.56351e-30	postive
PUS7L	FLVCR1	0.562416	1.4044e-32	postive	PUSL1	SMUG1	0.415375	4.94089e-17	postive
DKC1	FLVCR1	0.504418	1.5568e-25	postive	RPUSD1	SMUG1	0.441317	2.9444e-19	postive
PUS7	FOSL2	0.458157	8.30069e-21	postive	RPUSD3	SMUG1	0.400473	7.71734e-16	postive
DKC1	FOSL2	0.407201	2.26951e-16	postive	DKC1	SMYD3	0.491461	3.88516e-24	postive
PUS7L	FOXRED2	0.418356	2.80417e-17	postive	PUS7L	SNAP47	0.420101	2.00779e-17	postive
TRUB1	FOXRED2	0.44246	2.32538e-19	postive	PUS1	SNRNP35	0.53916	1.37071e-29	postive
PUS7L	FUT8	0.430284	2.74594e-18	postive	PUSL1	SNRNP35	0.44523	1.30759e-19	postive
DKC1	FUT8	0.549192	7.51589e-31	postive	PUS1	SNRPA	0.588017	3.72734e-36	postive
PUS10	FYB2	0.401445	6.47727e-16	postive	PUSL1	SNRPA	0.565366	5.63928e-33	postive
PUS7	FYTTD1	0.481033	4.69357e-23	postive	RPUSD1	SNRPA	0.632537	3.43357e-43	postive
PUS7L	FYTTD1	0.646254	1.34721e-45	postive	RPUSD3	SNRPA	0.442401	2.35414e-19	postive
TRUB1	FYTTD1	0.647576	7.77772e-46	postive	DKC1	SNRPA	0.49701	9.96238e-25	postive
DKC1	FYTTD1	0.479743	6.34939e-23	postive	PUS1	SNRPB	0.601101	4.14799e-38	postive
PUS7	G6PC3	0.431972	1.96167e-18	postive	PUSL1	SNRPB	0.500609	4.06607e-25	postive
RPUSD1	G6PC3	0.455944	1.34212e-20	postive	RPUSD1	SNRPB	0.588385	3.2942e-36	postive
DKC1	G6PC3	0.416848	3.73732e-17	postive	RPUSD2	SNRPB	0.409254	1.55373e-16	postive
DKC1	GABRA3	0.42982	3.01059e-18	postive	RPUSD3	SNRPB	0.528607	2.62168e-28	postive
PUS1	GADD45GIP1	0.459567	6.10191e-21	postive	DKC1	SNRPB	0.505298	1.24499e-25	postive
PUS10	GADD45GIP1	-0.415433	4.88714e-17	negative	PUS1	SNRPC	0.440372	3.57601e-19	postive
PUSL1	GADD45GIP1	0.48302	2.93874e-23	postive	PUSL1	SNRPC	0.468018	9.35182e-22	postive
PUS7L	GAS7	0.40646	2.60041e-16	postive	RPUSD1	SNRPC	0.485213	1.74672e-23	postive
PUS7	GDPD1	0.404242	3.90109e-16	postive	RPUSD2	SNRPC	0.469504	6.68826e-22	postive
PUS7L	GDPD1	0.437645	6.24665e-19	postive	RPUSD3	SNRPC	0.515213	9.59125e-27	postive
PUS1	GEMIN6	0.401849	6.022e-16	postive	PUS1	SNRPE	0.510259	3.48909e-26	postive
RPUSD1	GEMIN6	0.419362	2.31359e-17	postive	DKC1	SNRPE	0.411421	1.0385e-16	postive
RPUSD2	GEMIN6	0.518268	4.27926e-27	postive	PUS1	SNRPF	0.715321	7.23143e-60	postive
RPUSD3	GEMIN6	0.509907	3.82078e-26	postive	PUSL1	SNRPF	0.495854	1.32546e-24	postive
TRUB2	GEMIN6	0.486399	1.31627e-23	postive	RPUSD1	SNRPF	0.416361	4.09927e-17	postive
PUS7	GET4	0.406215	2.72032e-16	postive	RPUSD3	SNRPF	0.404853	3.48948e-16	postive
PUS7L	GET4	0.404553	3.68639e-16	postive	DKC1	SNRPF	0.452639	2.73225e-20	postive
TRUB1	GET4	0.409334	1.53086e-16	postive	PUS1	SNU13	0.580003	5.30764e-35	postive
PUS7L	GGPS1	0.422388	1.29177e-17	postive	PUS7	SNU13	0.462074	3.5172e-21	postive
RPUSD2	GHDC	0.482778	3.11155e-23	postive	PUSL1	SNU13	0.452661	2.71943e-20	postive
RPUSD3	GHDC	0.490221	5.24853e-24	postive	RPUSD1	SNU13	0.474931	1.93932e-22	postive
PUS7	GLB1L2	0.433125	1.55734e-18	postive	RPUSD3	SNU13	0.485833	1.50668e-23	postive
PUS7	GLIS3	0.447282	8.50753e-20	postive	DKC1	SNU13	0.508112	6.06634e-26	postive
TRUB2	GLT8D1	0.416487	4.00273e-17	postive	PUS1	SNX5	0.40812	1.91612e-16	postive
PUS1	GMEB2	0.451305	3.63222e-20	postive	PUS7	SNX5	0.616202	1.77049e-40	postive
PUS7	GMEB2	0.57074	1.04466e-33	postive	PUS7L	SNX5	0.518682	3.83354e-27	postive
PUS7L	GMEB2	0.522849	1.25644e-27	postive	RPUSD3	SNX5	0.433955	1.31814e-18	postive
RPUSD1	GMEB2	0.405166	3.29594e-16	postive	RPUSD4	SNX5	0.516193	7.40894e-27	postive
RPUSD2	GMEB2	0.417738	3.15504e-17	postive	TRUB1	SNX5	0.449804	4.9969e-20	postive
RPUSD4	GMEB2	0.45925	6.53914e-21	postive	DKC1	SNX5	0.638036	3.85327e-44	postive
TRUB1	GMEB2	0.435381	9.8877e-19	postive	PUS7L	SNX9	0.456362	1.22599e-20	postive
DKC1	GMEB2	0.558941	4.06666e-32	postive	TRUB1	SNX9	0.507852	6.4846e-26	postive
PUS7	GNA13	0.53829	1.75533e-29	postive	TRUB1	SORBS1	0.570995	9.63722e-34	postive
PUS7L	GNA13	0.671618	2.17713e-50	postive	PUS7L	SORT1	0.458446	7.79446e-21	postive
TRUB1	GNA13	0.62753	2.42291e-42	postive	TRUB1	SORT1	0.409656	1.44216e-16	postive
DKC1	GNA13	0.521754	1.68707e-27	postive	TRUB2	SPACA9	0.53659	2.83971e-29	postive
TRUB1	GNAI1	0.455	1.64533e-20	postive	RPUSD2	SPATA24	0.445677	1.19102e-19	postive
PUS7	GNAS	0.429926	2.94818e-18	postive	RPUSD3	SPATA24	0.55703	7.25719e-32	postive
DKC1	GNG5	0.421347	1.57962e-17	postive	PUS1	SPATC1L	0.474707	2.04175e-22	postive
PUS7	GNPAT	0.405157	3.30148e-16	postive	PUS1	SPC25	0.440276	3.64726e-19	postive
PUS7L	GNPAT	0.42016	1.98499e-17	postive	PUS7	SPC25	0.481001	4.72827e-23	postive
RPUSD4	GNPAT	0.403768	4.25272e-16	postive	RPUSD1	SPC25	0.473912	2.4509e-22	postive
PUS10	GNPNAT1	0.434759	1.12115e-18	postive	RPUSD3	SPC25	0.41722	3.48204e-17	postive
PUS7L	GNPNAT1	0.406588	2.54013e-16	postive	DKC1	SPC25	0.590762	1.47554e-36	postive
TRUB1	GNPNAT1	0.457553	9.46796e-21	postive	PUS7	SPDYE5	0.441089	3.08613e-19	postive
PUS7	GOLPH3	0.46036	5.12783e-21	postive	PUS7L	SPDYE5	0.439078	4.66264e-19	postive
PUS7L	GOLPH3	0.577322	1.26945e-34	postive	TRUB1	SPDYE5	0.436604	7.71944e-19	postive
TRUB1	GOLPH3	0.556044	9.77262e-32	postive	PUS7	SPIRE1	0.405431	3.14007e-16	postive
PUSL1	GPAA1	0.441146	3.04972e-19	postive	PUS7L	SPIRE1	0.43975	4.06318e-19	postive
RPUSD2	GPANK1	0.478794	7.92425e-23	postive	TRUB1	SPIRE1	0.453408	2.31704e-20	postive
RPUSD3	GPANK1	0.442996	2.08122e-19	postive	PUS7L	SPRY2	0.421305	1.5923e-17	postive
PUS7	GPRC5B	0.40205	5.80709e-16	postive	TRUB1	SPRY2	0.467232	1.11596e-21	postive
PUS1	GSK3A	0.493459	2.38698e-24	postive	RPUSD1	SPSB2	0.586421	6.36385e-36	postive
PUS7	GSK3A	0.477062	1.18532e-22	postive	RPUSD3	SPSB2	0.496854	1.03548e-24	postive
RPUSD1	GSK3A	0.499922	4.8292e-25	postive	PUSL1	SPTY2D1OS	0.420997	1.68975e-17	postive
DKC1	GSK3A	0.496576	1.10917e-24	postive	RPUSD3	SPTY2D1OS	0.439774	4.04302e-19	postive
RPUSD1	GTF3C5	0.420842	1.74104e-17	postive	PUS10	SRBD1	0.507736	6.67975e-26	postive
RPUSD3	GTF3C5	0.440242	3.67313e-19	postive	PUS7	SRBD1	0.452768	2.65762e-20	postive
TRUB2	GTF3C5	0.593788	5.2571e-37	postive	PUS7L	SRBD1	0.664219	6.08427e-49	postive
DKC1	GTF3C5	0.453055	2.49951e-20	postive	TRUB1	SRBD1	0.651725	1.36357e-46	postive
PUS7	H3-3A	0.410554	1.22044e-16	postive	DKC1	SRBD1	0.419267	2.35594e-17	postive
PUS7L	H3-3A	0.52501	7.00157e-28	postive	PUS7	SRP14	0.423304	1.08151e-17	postive
TRUB1	H3-3A	0.451997	3.1341e-20	postive	RPUSD2	SRP14	0.587594	4.29584e-36	postive
DKC1	H3-3A	0.454548	1.81372e-20	postive	RPUSD3	SRP14	0.402536	5.31774e-16	postive
PUS10	HADHB	0.403824	4.20923e-16	postive	DKC1	SRP14	0.42217	1.34737e-17	postive
TRUB1	HADHB	0.45202	3.11827e-20	postive	PUS1	SRPRB	0.521404	1.85316e-27	postive
PUS1	HAUS8	0.414121	6.2605e-17	postive	PUSL1	SRPRB	0.431564	2.12817e-18	postive
PUS7	HAUS8	0.48739	1.03822e-23	postive	PUS7L	SRSF8	0.412951	7.80025e-17	postive
RPUSD1	HAUS8	0.496615	1.09865e-24	postive	PUS1	SS18L2	0.422189	1.34238e-17	postive
RPUSD3	HAUS8	0.425409	7.17728e-18	postive	RPUSD3	SS18L2	0.517067	5.8825e-27	postive
DKC1	HAUS8	0.611387	1.04137e-39	postive	PUS1	SSBP1	0.533587	6.59741e-29	postive
DKC1	HCK	0.403297	4.63293e-16	postive	PUS7	SSBP1	0.584554	1.18519e-35	postive
PUS1	HDAC11	0.405271	3.23345e-16	postive	PUSL1	SSBP1	0.453605	2.22113e-20	postive
PUSL1	HDAC11	0.406285	2.68527e-16	postive	RPUSD1	SSBP1	0.420488	1.86358e-17	postive
RPUSD3	HDAC11	0.532175	9.77841e-29	postive	RPUSD2	SSBP1	0.435658	9.34881e-19	postive
PUS7	HDGFL3	0.405989	2.83507e-16	postive	RPUSD3	SSBP1	0.452097	3.06778e-20	postive
PUS7	HDHD2	0.527456	3.595e-28	postive	DKC1	SSBP1	0.58162	3.12402e-35	postive
PUS7L	HDHD2	0.521507	1.80247e-27	postive	PUS1	SSNA1	0.511301	2.6638e-26	postive
TRUB1	HDHD2	0.484579	2.03073e-23	postive	PUSL1	SSNA1	0.536326	3.05939e-29	postive
DKC1	HDHD2	0.443775	1.77064e-19	postive	RPUSD1	SSNA1	0.516576	6.69759e-27	postive
TRUB2	HDHD3	0.416289	4.15581e-17	postive	PUS7L	STAT3	0.479245	7.13252e-23	postive
PUS7	HELB	0.439737	4.07416e-19	postive	TRUB1	STAT3	0.500374	4.31231e-25	postive
PUS7L	HELB	0.554192	1.70428e-31	postive	TRUB1	STIMATE	-0.40781	2.02866e-16	negative
TRUB1	HELB	0.509729	4.00023e-26	postive	PUS10	STRN3	0.496522	1.12399e-24	postive
DKC1	HELB	0.435251	1.01518e-18	postive	PUS7	STRN3	0.434321	1.2245e-18	postive
PUS1	HGH1	0.470298	5.58782e-22	postive	PUS7L	STRN3	0.569706	1.44843e-33	postive
PUSL1	HGH1	0.484942	1.86273e-23	postive	TRUB1	STRN3	0.652846	8.47838e-47	postive
PUS7	HIF1A	0.455451	1.49303e-20	postive	PUS1	STX10	0.501598	3.17273e-25	postive
PUS7L	HIF1A	0.497179	9.55457e-25	postive	PUSL1	STX10	0.490045	5.47765e-24	postive
TRUB1	HIF1A	0.420478	1.86718e-17	postive	RPUSD1	STX10	0.442605	2.25651e-19	postive
DKC1	HIF1A	0.508906	4.94555e-26	postive	RPUSD1	SUV39H1	0.446124	1.08469e-19	postive
PUS10	HIGD2A	-0.44769	7.80856e-20	negative	RPUSD2	SUV39H1	0.513826	1.37963e-26	postive
PUSL1	HIGD2A	0.425371	7.23082e-18	postive	RPUSD3	SUV39H1	0.475286	1.78702e-22	postive
PUS1	HIRA	0.450467	4.34092e-20	postive	PUS7	SWT1	0.508284	5.80409e-26	postive
PUS10	HIVEP1	0.47382	2.50291e-22	postive	PUS7L	SWT1	0.58228	2.51379e-35	postive
PUS7	HIVEP1	0.458204	8.21762e-21	postive	RPUSD4	SWT1	0.449832	4.96663e-20	postive
PUS7L	HIVEP1	0.554462	1.5717e-31	postive	TRUB1	SWT1	0.593146	6.55058e-37	postive
TRUB1	HIVEP1	0.645473	1.86119e-45	postive	DKC1	SWT1	0.415506	4.82001e-17	postive
PUS7	HIVEP2	0.407734	2.05733e-16	postive	PUS7L	SYNE2	0.420615	1.81875e-17	postive
PUS7L	HIVEP2	0.582431	2.39202e-35	postive	TRUB1	SYNE2	0.492317	3.15462e-24	postive
TRUB1	HIVEP2	0.572539	5.89985e-34	postive	PUS7	SYNGR2	0.46136	4.1161e-21	postive
DKC1	HIVEP3	0.463527	2.55045e-21	postive	RPUSD1	SYNGR2	0.457748	9.0744e-21	postive
PUS7L	HMCN1	0.407098	2.31291e-16	postive	DKC1	SYNGR2	0.412599	8.33087e-17	postive
PUS7	HNRNPA1P48	0.450265	4.53131e-20	postive	PUSL1	TADA3	0.414644	5.67212e-17	postive
DKC1	HNRNPA1P48	0.518274	4.27272e-27	postive	RPUSD1	TADA3	0.559721	3.20636e-32	postive
PUS7	HOOK1	0.504105	1.68559e-25	postive	RPUSD2	TADA3	0.457733	9.10523e-21	postive
PUS7L	HOOK1	0.588742	2.92028e-36	postive	RPUSD3	TADA3	0.667144	1.64996e-49	postive
TRUB1	HOOK1	0.510957	2.91184e-26	postive	DKC1	TADA3	0.407066	2.32657e-16	postive
PUS7	HPS6	0.46457	2.02297e-21	postive	PUS7	TAF4B	0.491804	3.5746e-24	postive
RPUSD2	HPS6	0.488791	7.41291e-24	postive	DKC1	TAF4B	0.449543	5.28036e-20	postive
RPUSD4	HPS6	0.460044	5.49645e-21	postive	PUS7	TARBP1	0.574063	3.62601e-34	postive
TRUB1	HPS6	0.490048	5.47252e-24	postive	PUS7L	TARBP1	0.568294	2.25872e-33	postive
DKC1	HPS6	0.470064	5.89284e-22	postive	RPUSD4	TARBP1	0.463164	2.76378e-21	postive
DKC1	HPSE	0.435826	9.03712e-19	postive	TRUB1	TARBP1	0.53273	8.37887e-29	postive
PUS7	HPX	-0.440072	3.80368e-19	negative	DKC1	TARBP1	0.410255	1.29037e-16	postive
PUS1	HRAS	0.465235	1.7445e-21	postive	PUS7L	TAS2R20	0.440169	3.72835e-19	postive
PUSL1	HRAS	0.601425	3.7004e-38	postive	PUS1	TATDN2	0.50704	7.98306e-26	postive
RPUSD1	HRAS	0.586965	5.30479e-36	postive	PUS7	TATDN2	0.418188	2.89543e-17	postive
RPUSD3	HRAS	0.413746	6.71828e-17	postive	RPUSD1	TATDN2	0.509249	4.52758e-26	postive
PUS1	HSD17B6	-0.441632	2.75946e-19	negative	RPUSD2	TATDN2	0.422634	1.23166e-17	postive
TRUB1	HSPA1L	0.407179	2.27856e-16	postive	RPUSD3	TATDN2	0.501648	3.13316e-25	postive
RPUSD1	HSPB11	0.439619	4.17394e-19	postive	DKC1	TATDN2	0.461817	3.7218e-21	postive
RPUSD2	HSPB11	0.452139	3.04013e-20	postive	PUS1	TBC1D13	0.436879	7.29899e-19	postive
RPUSD3	HSPB11	0.401729	6.15398e-16	postive	PUS7	TBC1D13	0.445064	1.35367e-19	postive
DKC1	HSPB11	0.481207	4.50499e-23	postive	RPUSD1	TBC1D13	0.424875	7.96688e-18	postive
PUS7	IDH3A	0.408909	1.65605e-16	postive	TRUB2	TBC1D13	0.404373	3.80895e-16	postive
PUS7L	IDH3A	0.512909	1.75299e-26	postive	DKC1	TBC1D13	0.47474	2.02643e-22	postive
TRUB1	IDH3A	0.614491	3.33398e-40	postive	PUS7	TBC1D20	0.510962	2.90803e-26	postive
PUS7	IDS	0.422442	1.27829e-17	postive	PUS7L	TBC1D20	0.569001	1.80878e-33	postive
PUS7L	IDS	0.501398	3.33603e-25	postive	TRUB1	TBC1D20	0.528892	2.42437e-28	postive
TRUB1	IDS	0.487481	1.01583e-23	postive	DKC1	TBC1D20	0.503285	2.07436e-25	postive
DKC1	IDS	0.435326	9.99815e-19	postive	PUS7L	TBC1D32	0.550556	5.02632e-31	postive
PUS7	IFRD2	0.413976	6.43296e-17	postive	TRUB1	TBC1D32	0.414338	6.00896e-17	postive
RPUSD2	IFRD2	0.430014	2.89687e-18	postive	DKC1	TBC1D32	0.41394	6.47694e-17	postive
RPUSD3	IFRD2	0.512429	1.98648e-26	postive	RPUSD4	TCF7	0.422423	1.2831e-17	postive
RPUSD4	IFRD2	0.505077	1.31718e-25	postive	PUS7	TCFL5	0.431604	2.11113e-18	postive
RPUSD2	IFTAP	0.485545	1.61392e-23	postive	PUS7L	TCFL5	0.470768	5.02307e-22	postive
RPUSD3	IFTAP	0.557976	5.45003e-32	postive	TRUB1	TCFL5	0.511345	2.63366e-26	postive
PUS7L	IL1RAP	0.534115	5.69304e-29	postive	PUS10	TCP11L2	0.415615	4.72225e-17	postive
TRUB1	IL1RAP	0.481471	4.23431e-23	postive	PUS7	TCP11L2	0.431979	1.9588e-18	postive
PUS10	IL6ST	0.412659	8.23854e-17	postive	PUS7L	TCP11L2	0.600652	4.85726e-38	postive
PUS7L	IL6ST	0.414714	5.59847e-17	postive	TRUB1	TCP11L2	0.619434	5.29851e-41	postive
TRUB1	IL6ST	0.550162	5.64677e-31	postive	PUS7	TESK1	0.40783	2.02141e-16	postive
PUS1	IMPDH2	0.496645	1.09048e-24	postive	PUS7L	TESK1	0.423535	1.03415e-17	postive
PUS7	IMPDH2	0.420865	1.73316e-17	postive	RPUSD1	TESK1	0.467796	9.83072e-22	postive
PUSL1	IMPDH2	0.490377	5.05422e-24	postive	DKC1	TESK1	0.496796	1.0504e-24	postive
RPUSD1	IMPDH2	0.439757	4.05765e-19	postive	PUS7	TEX261	0.60197	3.05371e-38	postive
RPUSD3	IMPDH2	0.532821	8.16885e-29	postive	PUS7L	TEX261	0.525381	6.33077e-28	postive
DKC1	IMPDH2	0.445364	1.27152e-19	postive	RPUSD4	TEX261	0.457625	9.32109e-21	postive
PUS7	INTS6	0.412946	7.80759e-17	postive	TRUB1	TEX261	0.522292	1.45986e-27	postive
PUS7L	INTS6	0.570952	9.76849e-34	postive	DKC1	TEX261	0.530492	1.5594e-28	postive
TRUB1	INTS6	0.593082	6.69413e-37	postive	RPUSD2	TEX264	0.405744	2.9654e-16	postive
PUS1	IP6K2	0.425364	7.24049e-18	postive	RPUSD3	TEX264	0.435563	9.5308e-19	postive
PUS7	IP6K2	0.427286	4.96725e-18	postive	PUS1	TFPT	0.470175	5.7468e-22	postive
PUS7L	IP6K2	0.406263	2.69628e-16	postive	PUSL1	TFPT	0.422034	1.3834e-17	postive
RPUSD3	IP6K2	0.450612	4.20911e-20	postive	RPUSD1	TFPT	0.50043	4.2526e-25	postive
DKC1	IP6K2	0.470502	5.33512e-22	postive	PUSL1	THAP7	0.419631	2.19723e-17	postive
PUS7	IQGAP1	0.456056	1.31002e-20	postive	RPUSD1	THAP7	0.498278	7.27422e-25	postive
PUS7L	IQGAP1	0.43276	1.67531e-18	postive	RPUSD2	THAP7	0.450007	4.78597e-20	postive
TRUB1	IQGAP1	0.435929	8.84979e-19	postive	PUS1	THOC3	0.429955	2.93132e-18	postive
DKC1	IQGAP1	0.425568	6.95767e-18	postive	PUS7	THOC3	0.521203	1.95541e-27	postive
PUS7	IRF2BPL	0.444632	1.48127e-19	postive	PUS7L	THOC3	0.441416	2.88488e-19	postive
PUS7L	IRF2BPL	0.419412	2.29136e-17	postive	RPUSD1	THOC3	0.423801	9.81981e-18	postive
TRUB1	IRF2BPL	0.478445	8.59521e-23	postive	RPUSD2	THOC3	0.424108	9.25034e-18	postive
DKC1	IRF2BPL	0.454511	1.82835e-20	postive	DKC1	THOC3	0.556043	9.77599e-32	postive
PUS10	ITFG1	0.42255	1.25181e-17	postive	PUS1	THOC7	0.469286	7.02624e-22	postive
TRUB1	ITFG1	0.486798	1.19634e-23	postive	PUS7	THOC7	0.425888	6.53561e-18	postive
PUS7	ITGA6	0.400909	7.13508e-16	postive	RPUSD2	THOC7	0.400491	7.69165e-16	postive
RPUSD4	ITGA6	0.520295	2.49357e-27	postive	RPUSD3	THOC7	0.537535	2.17433e-29	postive
TRUB1	ITGA6	0.422386	1.29214e-17	postive	DKC1	THOC7	0.460584	4.88187e-21	postive
PUS1	ITPA	0.563658	9.57424e-33	postive	TRUB1	TIGAR	0.403445	4.51005e-16	postive
PUSL1	ITPA	0.564783	6.75866e-33	postive	PUS1	TIGD5	0.441358	2.91986e-19	postive
RPUSD1	ITPA	0.523022	1.19899e-27	postive	PUSL1	TIGD5	0.481372	4.33348e-23	postive
RPUSD3	ITPA	0.557647	6.0228e-32	postive	RPUSD1	TIGD5	0.490183	5.29783e-24	postive
DKC1	ITPA	0.44294	2.10535e-19	postive	DKC1	TIGD5	0.422321	1.30862e-17	postive
PUS7	ITPRIPL2	0.431473	2.16695e-18	postive	PUS1	TIMM50	0.501727	3.07131e-25	postive
PUS7L	ITPRIPL2	0.508328	5.73921e-26	postive	PUSL1	TIMM50	0.442433	2.33831e-19	postive
TRUB1	ITPRIPL2	0.496431	1.14967e-24	postive	RPUSD1	TIMM50	0.48861	7.74464e-24	postive
DKC1	ITPRIPL2	0.411756	9.75503e-17	postive	DKC1	TIMM50	0.414354	5.99164e-17	postive
PUS10	IYD	0.402024	5.83468e-16	postive	PUS1	TIMM8B	0.462003	3.57237e-21	postive
PUS1	JMJD4	0.49028	5.17426e-24	postive	RPUSD3	TIMM8B	0.460328	5.16453e-21	postive
RPUSD1	JOSD2	0.554556	1.52797e-31	postive	PUS7	TJP2	0.407888	1.9998e-16	postive
PUS1	KAT2A	0.422701	1.21581e-17	postive	TRUB1	TJP2	0.454098	1.99822e-20	postive
PUS7	KAT2A	0.484599	2.02111e-23	postive	RPUSD1	TK1	0.558732	4.33334e-32	postive
PUS7	KDM6A	0.44888	6.07489e-20	postive	RPUSD2	TK1	0.414253	6.10696e-17	postive
PUS7L	KDM6A	0.637756	4.31108e-44	postive	RPUSD3	TK1	0.443108	2.03351e-19	postive
TRUB1	KDM6A	0.593112	6.62578e-37	postive	DKC1	TK1	0.417839	3.09476e-17	postive
DKC1	KDM6A	0.432132	1.89971e-18	postive	PUS1	TKT	0.42473	8.19543e-18	postive
PUS7	KDM6B	0.460166	5.35076e-21	postive	RPUSD1	TKT	0.40605	2.80375e-16	postive
PUS7L	KDM6B	0.498094	7.61457e-25	postive	RPUSD3	TKT	0.469426	6.80832e-22	postive
TRUB1	KDM6B	0.52204	1.56227e-27	postive	PUS1	TLCD1	0.458743	7.30562e-21	postive
PUS7	KDM7A	0.413229	7.4028e-17	postive	PUS7	TLE3	0.447017	8.99458e-20	postive
PUS7L	KDM7A	0.543463	3.99302e-30	postive	PUS7L	TLE3	0.492258	3.20074e-24	postive
TRUB1	KDM7A	0.579483	6.28978e-35	postive	DKC1	TLE3	0.513691	1.4291e-26	postive
TRUB1	KIAA1671	0.4194	2.29658e-17	postive	PUS7L	TMCC3	0.466407	1.34273e-21	postive
PUS7	KIFAP3	0.405822	2.92333e-16	postive	RPUSD1	TMEM101	0.407456	2.16544e-16	postive
PUS7L	KIFAP3	0.434641	1.14814e-18	postive	RPUSD2	TMEM101	0.464255	2.16956e-21	postive
DKC1	KIFAP3	0.423053	1.13557e-17	postive	RPUSD3	TMEM101	0.582219	2.56528e-35	postive
RPUSD1	KLHDC3	0.401853	6.01738e-16	postive	RPUSD4	TMEM101	0.406711	2.48351e-16	postive
RPUSD2	KLHDC3	0.423255	1.09194e-17	postive	PUS7	TMEM109	0.583231	1.837e-35	postive
RPUSD3	KLHDC3	0.487989	8.99104e-24	postive	TRUB1	TMEM109	0.414728	5.58344e-17	postive
PUS10	KLHL28	0.534513	5.09182e-29	postive	DKC1	TMEM109	0.502766	2.3645e-25	postive
PUS7L	KLHL28	0.649486	3.50218e-46	postive	PUS1	TMEM115	0.463376	2.63703e-21	postive
TRUB1	KLHL28	0.725199	2.9131e-62	postive	RPUSD1	TMEM115	0.504729	1.43885e-25	postive
PUS7L	KLHL29	0.467642	1.01786e-21	postive	RPUSD2	TMEM115	0.482916	3.01161e-23	postive
PUS7	LAPTM4B	0.516396	7.02344e-27	postive	RPUSD3	TMEM115	0.614529	3.28805e-40	postive
PUSL1	LAPTM4B	0.40855	1.7697e-16	postive	DKC1	TMEM115	0.407372	2.19925e-16	postive
DKC1	LAPTM4B	0.537088	2.46728e-29	postive	PUS7	TMEM126B	0.417289	3.43705e-17	postive
PUS10	LARP1B	0.403671	4.32845e-16	postive	PUS7L	TMEM126B	0.474965	1.92396e-22	postive
TRUB1	LARP1B	0.440822	3.26045e-19	postive	TRUB1	TMEM126B	0.405506	3.09712e-16	postive
RPUSD1	LENG1	0.442545	2.28505e-19	postive	DKC1	TMEM126B	0.422016	1.38807e-17	postive
RPUSD2	LENG1	0.402009	5.85026e-16	postive	RPUSD2	TMEM14C	0.405453	3.12735e-16	postive
RPUSD3	LENG1	0.410355	1.26642e-16	postive	RPUSD2	TMEM177	0.418643	2.65472e-17	postive
TRUB1	LMBRD1	0.465825	1.5291e-21	postive	RPUSD4	TMEM177	0.526834	4.26083e-28	postive
PUS7L	LNX2	0.425324	7.29799e-18	postive	TRUB2	TMEM177	0.508534	5.44237e-26	postive
TRUB1	LNX2	0.492092	3.33273e-24	postive	PUS1	TMEM223	0.413909	6.51488e-17	postive
PUS7	LRRC14	0.433547	1.4307e-18	postive	PUSL1	TMEM223	0.420516	1.85354e-17	postive
PUSL1	LRRC14	0.450211	4.58362e-20	postive	RPUSD3	TMEM223	0.41058	1.21454e-16	postive
DKC1	LRRC14	0.428951	3.576e-18	postive	PUS7	TMEM230	0.43756	6.35577e-19	postive
PUS10	LRRC40	0.457623	9.32492e-21	postive	PUS7L	TMEM230	0.428403	3.98535e-18	postive
PUS7	LRRC40	0.516138	7.51772e-27	postive	RPUSD4	TMEM230	0.447651	7.87252e-20	postive
PUS7L	LRRC40	0.601336	3.81838e-38	postive	TRUB1	TMEM230	0.480897	4.8452e-23	postive
TRUB1	LRRC40	0.573995	3.70641e-34	postive	DKC1	TMEM230	0.413241	7.386e-17	postive
DKC1	LRRC40	0.435764	9.15145e-19	postive	PUS1	TMEM250	0.40438	3.80442e-16	postive
PUS7	LRRC8B	0.415877	4.49379e-17	postive	RPUSD1	TMEM250	0.462653	3.09509e-21	postive
PUS7L	LRRC8B	0.430135	2.82838e-18	postive	TRUB2	TMEM250	0.439968	3.88584e-19	postive
TRUB1	LRRC8B	0.403277	4.6495e-16	postive	DKC1	TMEM250	0.453192	2.42715e-20	postive
PUS7	LRRFIP1	0.420723	1.78141e-17	postive	PUS1	TMEM258	0.437779	6.07864e-19	postive
PUS7L	LRRFIP1	0.430832	2.46215e-18	postive	PUSL1	TMEM258	0.402987	4.90092e-16	postive
TRUB1	LRRFIP1	0.513851	1.37083e-26	postive	PUS7	TMEM263	0.448662	6.36152e-20	postive
TRUB2	LRSAM1	0.458045	8.50734e-21	postive	PUS7L	TMEM263	0.622645	1.57578e-41	postive
PUS7	LTA4H	0.494763	1.73407e-24	postive	TRUB1	TMEM263	0.475812	1.58274e-22	postive
PUS7L	LTA4H	0.413806	6.64261e-17	postive	DKC1	TMEM263	0.504843	1.39771e-25	postive
RPUSD3	LTA4H	0.415735	4.61555e-17	postive	RPUSD2	TMEM42	0.438817	4.91831e-19	postive
DKC1	LTA4H	0.523255	1.12609e-27	postive	RPUSD3	TMEM42	0.522456	1.39686e-27	postive
TRUB1	LTBP1	0.411514	1.02056e-16	postive	RPUSD4	TMEM42	0.40639	2.63436e-16	postive
PUS7L	LYPD6B	0.41291	7.85917e-17	postive	PUS1	TMUB1	0.4115	1.02316e-16	postive
PUS7	LYRM4	0.430697	2.52911e-18	postive	RPUSD1	TMUB1	0.447281	8.5091e-20	postive
RPUSD2	LYRM4	0.413358	7.2266e-17	postive	RPUSD3	TMUB1	0.441606	2.77393e-19	postive
RPUSD3	LYRM4	0.461873	3.6767e-21	postive	PUS10	TNRC6A	0.470951	4.81867e-22	postive
RPUSD4	LYRM4	0.414112	6.27132e-17	postive	PUS7L	TNRC6A	0.523868	9.54063e-28	postive
PUS7	LYSMD1	0.405052	3.36546e-16	postive	TRUB1	TNRC6A	0.60405	1.46198e-38	postive
PUS7L	LYSMD1	0.446609	9.79927e-20	postive	PUS7L	TNS1	0.469555	6.61155e-22	postive
PUS10	LYSMD3	0.462757	3.0244e-21	postive	TRUB1	TNS1	0.538934	1.46196e-29	postive
PUS7L	LYSMD3	0.511583	2.47566e-26	postive	PUS7	TOMM20	0.465957	1.48495e-21	postive
TRUB1	LYSMD3	0.602319	2.69996e-38	postive	PUS7L	TOMM20	0.494855	1.69517e-24	postive
PUS1	LZTR1	0.412409	8.63267e-17	postive	RPUSD4	TOMM20	0.435645	9.37443e-19	postive
PUS7	MAK	0.527625	3.43266e-28	postive	TRUB1	TOMM20	0.448445	6.66019e-20	postive
PUS7L	MAK	0.54269	4.98975e-30	postive	DKC1	TOMM20	0.410003	1.35219e-16	postive
TRUB1	MAK	0.464355	2.12193e-21	postive	PUS1	TP53RK	0.466329	1.36623e-21	postive
DKC1	MAK	0.468147	9.08595e-22	postive	DKC1	TP53RK	0.489087	6.90246e-24	postive
PUS7	MAML2	0.442989	2.0841e-19	postive	RPUSD2	TPRA1	0.473336	2.79682e-22	postive
PUS7L	MAML2	0.441069	3.09889e-19	postive	RPUSD3	TPRA1	0.445461	1.24603e-19	postive
TRUB1	MAML2	0.453345	2.34864e-20	postive	PUS1	TRAIP	0.493161	2.56749e-24	postive
PUS1	MANBAL	0.504935	1.36544e-25	postive	RPUSD1	TRAIP	0.578964	7.44909e-35	postive
PUS7	MANBAL	0.476556	1.33279e-22	postive	RPUSD3	TRAIP	0.508207	5.91938e-26	postive
PUSL1	MANBAL	0.463437	2.60164e-21	postive	DKC1	TRAIP	0.536686	2.76381e-29	postive
RPUSD1	MANBAL	0.51108	2.82058e-26	postive	PUS1	TRIM11	0.464442	2.08143e-21	postive
RPUSD2	MANBAL	0.411129	1.09661e-16	postive	PUS7	TRIM11	0.476549	1.33504e-22	postive
RPUSD3	MANBAL	0.485472	1.64194e-23	postive	PUS7L	TRIM11	0.445616	1.20634e-19	postive
DKC1	MANBAL	0.512811	1.79859e-26	postive	RPUSD1	TRIM11	0.448474	6.61879e-20	postive
PUS7	MAP2K1	0.50678	8.53278e-26	postive	DKC1	TRIM11	0.500106	4.61144e-25	postive
PUS7L	MAP2K1	0.577485	1.20407e-34	postive	TRUB2	TRIM16	0.418403	2.77914e-17	postive
TRUB1	MAP2K1	0.579955	5.39097e-35	postive	TRUB2	TRIM16L	0.417717	3.16814e-17	postive
DKC1	MAP2K1	0.470497	5.34221e-22	postive	PUS7	TRIM24	0.567127	3.25663e-33	postive
PUS1	MAP2K2	0.478236	9.02458e-23	postive	PUS7L	TRIM24	0.518055	4.52806e-27	postive
PUSL1	MAP2K2	0.497294	9.28635e-25	postive	RPUSD4	TRIM24	0.583994	1.42694e-35	postive
RPUSD1	MAP2K2	0.511305	2.66107e-26	postive	TRUB1	TRIM24	0.488477	7.99667e-24	postive
PUS7	MAPKAP1	0.506634	8.85711e-26	postive	DKC1	TRIM24	0.449578	5.24188e-20	postive
PUS7L	MAPKAP1	0.530473	1.56766e-28	postive	PUS1	TRIM28	0.554615	1.50146e-31	postive
TRUB1	MAPKAP1	0.503239	2.09821e-25	postive	PUS7	TRIM28	0.57735	1.258e-34	postive
TRUB2	MAPKAP1	0.437643	6.24933e-19	postive	PUSL1	TRIM28	0.431537	2.13932e-18	postive
DKC1	MAPKAP1	0.535672	3.67777e-29	postive	RPUSD1	TRIM28	0.54308	4.45957e-30	postive
DKC1	MARCHF1	0.421701	1.47511e-17	postive	RPUSD3	TRIM28	0.417285	3.43951e-17	postive
PUS1	MBOAT7	0.415159	5.14703e-17	postive	DKC1	TRIM28	0.666469	2.23249e-49	postive
PUS7	MBOAT7	0.558151	5.16858e-32	postive	PUS1	TRIM65	0.468317	8.74319e-22	postive
PUS7L	MBOAT7	0.403845	4.19313e-16	postive	PUS7	TRIM65	0.655736	2.46746e-47	postive
RPUSD1	MBOAT7	0.54127	7.50382e-30	postive	PUS7L	TRIM65	0.526897	4.18811e-28	postive
DKC1	MBOAT7	0.568003	2.47527e-33	postive	RPUSD1	TRIM65	0.517549	5.17801e-27	postive
TRUB1	MCCC1	0.406019	2.81968e-16	postive	RPUSD2	TRIM65	0.405326	3.201e-16	postive
PUS7	MCL1	0.404344	3.82899e-16	postive	RPUSD4	TRIM65	0.412928	7.83337e-17	postive
PUS7L	MCL1	0.410595	1.21116e-16	postive	DKC1	TRIM65	0.604034	1.47024e-38	postive
PUS7	MED14	0.554232	1.68397e-31	postive	PUS1	TRMT1	0.673077	1.11635e-50	postive
PUS7L	MED14	0.702785	5.69197e-57	postive	PUS7	TRMT1	0.503467	1.98081e-25	postive
TRUB1	MED14	0.650794	2.02023e-46	postive	PUSL1	TRMT1	0.462086	3.50775e-21	postive
DKC1	MED14	0.559204	3.75306e-32	postive	RPUSD1	TRMT1	0.453561	2.24225e-20	postive
PUS7	MED25	0.540874	8.40503e-30	postive	DKC1	TRMT1	0.480612	5.18104e-23	postive
PUS7L	MED25	0.448546	6.51896e-20	postive	PUS1	TRMT10C	0.416379	4.0857e-17	postive
RPUSD1	MED25	0.550845	4.61504e-31	postive	PUS7	TRMT10C	0.48609	1.41712e-23	postive
DKC1	MED25	0.504314	1.59852e-25	postive	RPUSD4	TRMT10C	0.445613	1.20709e-19	postive
PUS10	MEF2A	0.45573	1.40566e-20	postive	DKC1	TRMT10C	0.49086	4.49589e-24	postive
PUS7	MEF2A	0.406188	2.73371e-16	postive	PUS1	TRMT112	0.546185	1.81343e-30	postive
PUS7L	MEF2A	0.569431	1.57944e-33	postive	PUSL1	TRMT112	0.506211	9.86647e-26	postive
TRUB1	MEF2A	0.648491	5.31171e-46	postive	RPUSD1	TRMT112	0.494806	1.71563e-24	postive
PUS1	MEN1	0.416721	3.8288e-17	postive	RPUSD2	TRMT112	0.498259	7.30917e-25	postive
PUS7	MEN1	0.543717	3.7101e-30	postive	RPUSD3	TRMT112	0.561781	1.70702e-32	postive
PUS7L	MEN1	0.489815	5.78983e-24	postive	DKC1	TRMT112	0.439351	4.4094e-19	postive
RPUSD2	MEN1	0.438901	4.83503e-19	postive	TRUB2	TRUB2	1	0	postive
RPUSD3	MEN1	0.425382	7.21446e-18	postive	RPUSD1	TSPO	0.454294	1.91549e-20	postive
RPUSD4	MEN1	0.525279	6.50981e-28	postive	RPUSD2	TTC1	0.401506	6.40667e-16	postive
DKC1	MEN1	0.479902	6.11831e-23	postive	PUS7	TTL	0.471665	4.09594e-22	postive
PUS7	METTL18	0.44227	2.41878e-19	postive	PUS7L	TTL	0.429363	3.29641e-18	postive
DKC1	METTL18	0.434846	1.10155e-18	postive	RPUSD4	TTL	0.416308	4.14084e-17	postive
PUS1	METTL5	0.436519	7.85265e-19	postive	TRUB1	TTL	0.467237	1.11463e-21	postive
PUS7	METTL5	0.524296	8.49725e-28	postive	DKC1	TTL	0.434953	1.07803e-18	postive
PUS7L	METTL5	0.416688	3.85272e-17	postive	PUS1	TUBB4B	0.431009	2.37715e-18	postive
RPUSD3	METTL5	0.458802	7.21281e-21	postive	RPUSD1	TUBB4B	0.447846	7.55595e-20	postive
RPUSD4	METTL5	0.425444	7.1287e-18	postive	RPUSD3	TUBB4B	0.406304	2.67601e-16	postive
DKC1	METTL5	0.537337	2.29966e-29	postive	DKC1	TUBB4B	0.502501	2.52773e-25	postive
PUS1	MFSD5	0.48628	1.35418e-23	postive	DKC1	TUBB6	0.438532	5.21377e-19	postive
PUS7	MFSD5	0.411532	1.01714e-16	postive	PUS7	TUBG1	0.424394	8.74919e-18	postive
PUSL1	MFSD5	0.402869	5.00695e-16	postive	RPUSD1	TUBG1	0.455085	1.61571e-20	postive
RPUSD1	MFSD5	0.580302	4.81338e-35	postive	RPUSD3	TUBG1	0.457994	8.60193e-21	postive
DKC1	MFSD5	0.44138	2.90634e-19	postive	DKC1	TUBG1	0.464327	2.13517e-21	postive
PUS10	MFSD8	0.454823	1.70953e-20	postive	PUS1	TUSC2	0.527688	3.37304e-28	postive
PUS7L	MFSD8	0.475248	1.80255e-22	postive	PUSL1	TUSC2	0.482639	3.21503e-23	postive
TRUB1	MFSD8	0.563135	1.12511e-32	postive	RPUSD1	TUSC2	0.506749	8.60016e-26	postive
TRUB1	MIA3	0.427604	4.66532e-18	postive	RPUSD2	TUSC2	0.431239	2.27061e-18	postive
PUS7	MIDEAS	0.490193	5.28448e-24	postive	RPUSD3	TUSC2	0.611945	8.49358e-40	postive
PUS7L	MIDEAS	0.568367	2.20784e-33	postive	PUS7	TWSG1	0.415883	4.48816e-17	postive
TRUB1	MIDEAS	0.571579	8.00691e-34	postive	PUS7L	TWSG1	0.518461	4.06565e-27	postive
DKC1	MIDEAS	0.471349	4.40126e-22	postive	TRUB1	TWSG1	0.491806	3.57313e-24	postive
PUS7	MIDN	0.464194	2.19917e-21	postive	DKC1	TWSG1	0.43481	1.10966e-18	postive
PUS7L	MIDN	0.463635	2.48998e-21	postive	TRUB2	TXN	0.441659	2.74383e-19	postive
DKC1	MIDN	0.441038	3.11879e-19	postive	PUS7	TYSND1	0.431641	2.09562e-18	postive
PUSL1	MIEN1	0.45111	3.78628e-20	postive	RPUSD4	TYSND1	0.445011	1.36881e-19	postive
PUS7	MIER1	0.451664	3.36497e-20	postive	PUS1	UBALD2	0.402557	5.29767e-16	postive
PUS7L	MIER1	0.604769	1.1318e-38	postive	PUSL1	UBALD2	0.497326	9.21296e-25	postive
TRUB1	MIER1	0.627036	2.93246e-42	postive	RPUSD1	UBALD2	0.515108	9.8585e-27	postive
DKC1	MIER1	0.428343	4.03264e-18	postive	PUS7	UBE2Q1	0.46819	8.99793e-22	postive
PUS7	MN1	0.404464	3.74622e-16	postive	PUS7L	UBE2Q1	0.50913	4.66935e-26	postive
RPUSD2	MON1A	0.410851	1.15491e-16	postive	DKC1	UBE2Q1	0.470351	5.52205e-22	postive
RPUSD3	MON1A	0.488425	8.09573e-24	postive	PUS1	UBE2T	0.431782	2.03731e-18	postive
PUS7	MORN2	0.412526	8.44682e-17	postive	PUS7	UBE2T	0.49789	8.01113e-25	postive
RPUSD1	MORN2	0.438708	5.02908e-19	postive	PUS7L	UBE2T	0.482325	3.4623e-23	postive
PUS1	MRGBP	0.581948	2.80483e-35	postive	RPUSD1	UBE2T	0.465773	1.5471e-21	postive
PUS7	MRGBP	0.499302	5.63691e-25	postive	DKC1	UBE2T	0.612069	8.11725e-40	postive
PUSL1	MRGBP	0.502268	2.68075e-25	postive	RPUSD1	UBL7	0.450688	4.14159e-20	postive
RPUSD1	MRGBP	0.52178	1.67534e-27	postive	RPUSD2	UBL7	0.596861	1.82289e-37	postive
RPUSD2	MRGBP	0.42244	1.27882e-17	postive	RPUSD3	UBL7	0.50013	4.58449e-25	postive
RPUSD3	MRGBP	0.47448	2.15143e-22	postive	PUS7	UBOX5	0.497406	9.03216e-25	postive
DKC1	MRGBP	0.576181	1.83588e-34	postive	RPUSD1	UBOX5	0.407572	2.11972e-16	postive
PUS1	MRPL11	0.402951	4.93296e-16	postive	RPUSD2	UBOX5	0.406365	2.64628e-16	postive
PUSL1	MRPL11	0.424104	9.25883e-18	postive	DKC1	UBOX5	0.445263	1.29866e-19	postive
RPUSD1	MRPL11	0.448107	7.15149e-20	postive	PUS7	UBQLN4	0.601814	3.22596e-38	postive
RPUSD2	MRPL11	0.425642	6.85687e-18	postive	PUS7L	UBQLN4	0.501164	3.53829e-25	postive
RPUSD3	MRPL11	0.473571	2.65042e-22	postive	RPUSD4	UBQLN4	0.50092	3.76194e-25	postive
PUS1	MRPL13	0.424604	8.39821e-18	postive	TRUB1	UBQLN4	0.47474	2.02642e-22	postive
PUSL1	MRPL14	0.417069	3.58341e-17	postive	DKC1	UBQLN4	0.507238	7.58968e-26	postive
PUS1	MRPL17	0.527536	3.51709e-28	postive	RPUSD1	UBTD1	0.426459	5.84305e-18	postive
PUS7	MRPL17	0.422236	1.33039e-17	postive	RPUSD3	UBTD1	0.423614	1.01844e-17	postive
PUSL1	MRPL17	0.465817	1.53209e-21	postive	PUS1	UBXN1	0.416729	3.82316e-17	postive
RPUSD1	MRPL17	0.553303	2.22247e-31	postive	RPUSD1	UBXN1	0.434882	1.09354e-18	postive
RPUSD3	MRPL17	0.460916	4.53907e-21	postive	RPUSD3	UBXN1	0.468458	8.47027e-22	postive
DKC1	MRPL17	0.536597	2.83402e-29	postive	PUS1	UCK1	0.414106	6.27802e-17	postive
PUS1	MRPL22	0.43961	4.1815e-19	postive	PUS1	UNG	0.444809	1.42758e-19	postive
PUS1	MRPL48	0.44814	7.10304e-20	postive	PUS7	UNG	0.579386	6.4907e-35	postive
RPUSD3	MRPL48	0.462678	3.07754e-21	postive	PUS7L	UNG	0.606182	6.83154e-39	postive
DKC1	MRPL48	0.43217	1.88548e-18	postive	RPUSD4	UNG	0.436913	7.24917e-19	postive
RPUSD1	MRPL51	0.489793	5.82161e-24	postive	TRUB1	UNG	0.460863	4.59235e-21	postive
RPUSD3	MRPL51	0.400735	7.36216e-16	postive	DKC1	UNG	0.590942	1.3882e-36	postive
PUS1	MRPS15	0.415329	4.98458e-17	postive	PUSL1	UQCC2	0.480497	5.3217e-23	postive
PUSL1	MRPS15	0.562525	1.35801e-32	postive	PUSL1	UQCRB	0.429229	3.38485e-18	postive
RPUSD1	MRPS15	0.402911	4.96847e-16	postive	PUS1	URM1	0.518783	3.73207e-27	postive
PUS1	MRPS16	0.444353	1.56986e-19	postive	PUS7	URM1	0.410859	1.1532e-16	postive
PUS7L	MRPS16	0.401551	6.35446e-16	postive	RPUSD1	URM1	0.528175	2.95208e-28	postive
RPUSD1	MRPS16	0.466003	1.46949e-21	postive	RPUSD3	URM1	0.415536	4.7928e-17	postive
RPUSD3	MRPS16	0.452562	2.77756e-20	postive	TRUB2	URM1	0.510948	2.91882e-26	postive
DKC1	MRPS16	0.453597	2.22513e-20	postive	PUSL1	UROD	0.425418	7.16517e-18	postive
PUS1	MRPS21	0.400899	7.14685e-16	postive	RPUSD1	UROD	0.450939	3.92612e-20	postive
PUS1	MRPS25	0.441963	2.57702e-19	postive	RPUSD3	UROD	0.427122	5.12975e-18	postive
PUS1	MRPS26	0.562854	1.22714e-32	postive	PUS7L	USP12	0.409231	1.56011e-16	postive
PUSL1	MRPS26	0.41987	2.09871e-17	postive	TRUB1	USP12	0.472349	3.5046e-22	postive
RPUSD1	MRPS26	0.432167	1.88641e-18	postive	PUS10	USP38	0.403785	4.2391e-16	postive
RPUSD2	MRPS26	0.427238	5.01353e-18	postive	TRUB1	USP38	0.509825	3.90323e-26	postive
RPUSD3	MRPS26	0.463351	2.65159e-21	postive	TRUB1	USP53	0.505711	1.12091e-25	postive
DKC1	MSR1	0.408637	1.74148e-16	postive	PUS7	USP9X	0.450546	4.26813e-20	postive
PUS7L	MTCP1	0.438528	5.21738e-19	postive	PUS7L	USP9X	0.627453	2.49586e-42	postive
DKC1	MTCP1	0.436059	8.61983e-19	postive	TRUB1	USP9X	0.640698	1.31464e-44	postive
DKC1	MTERF3	0.47217	3.65102e-22	postive	PUS7	UXS1	0.569395	1.59754e-33	postive
PUS1	MTG2	0.432965	1.60809e-18	postive	PUS7L	UXS1	0.528374	2.79536e-28	postive
PUSL1	MVB12A	0.423951	9.53681e-18	postive	RPUSD4	UXS1	0.405009	3.39186e-16	postive
RPUSD1	MVB12A	0.43903	4.70856e-19	postive	TRUB1	UXS1	0.470966	4.80242e-22	postive
PUS7L	MYB	0.436237	8.31508e-19	postive	DKC1	UXS1	0.556571	8.33687e-32	postive
DKC1	MYB	0.446262	1.05378e-19	postive	PUSL1	VPS28	0.518244	4.30668e-27	postive
PUS1	MYL6B	0.522811	1.26929e-27	postive	PUS1	VPS72	0.400712	7.39275e-16	postive
PUSL1	MYL6B	0.416982	3.6435e-17	postive	PUS7	VPS72	0.419855	2.10451e-17	postive
RPUSD1	MYL6B	0.525467	6.18394e-28	postive	RPUSD1	VPS72	0.434367	1.21314e-18	postive
RPUSD3	MYL6B	0.435811	9.06469e-19	postive	RPUSD2	VPS72	0.44976	5.04365e-20	postive
DKC1	MYL6B	0.414716	5.5962e-17	postive	RPUSD3	VPS72	0.412958	7.78951e-17	postive
PUS7	MYO3A	0.420354	1.91248e-17	postive	DKC1	VPS72	0.483369	2.70555e-23	postive
PUS1	MYPOP	0.438334	5.42846e-19	postive	PUS10	VWA8	0.463675	2.46791e-21	postive
PUS7	MYPOP	0.401308	6.63904e-16	postive	TRUB1	VWA8	0.505592	1.15525e-25	postive
RPUSD1	MYPOP	0.483112	2.87519e-23	postive	TRUB2	WASHC3	0.401307	6.64039e-16	postive
DKC1	MYPOP	0.467845	9.72314e-22	postive	PUS1	WDR5	0.466102	1.43753e-21	postive
PUS1	MZT2A	0.411864	9.56012e-17	postive	PUS7	WDR5	0.518084	4.49363e-27	postive
PUSL1	MZT2A	0.401072	6.92813e-16	postive	PUS7L	WDR5	0.444454	1.53747e-19	postive
RPUSD1	MZT2A	0.433122	1.55805e-18	postive	RPUSD4	WDR5	0.423227	1.0979e-17	postive
PUSL1	MZT2B	0.403504	4.46173e-16	postive	DKC1	WDR5	0.540216	1.01446e-29	postive
RPUSD1	MZT2B	0.42481	8.06762e-18	postive	PUS7	WDR70	0.547527	1.22519e-30	postive
PUS10	N4BP2	0.425534	7.00406e-18	postive	PUS7L	WDR70	0.530548	1.53559e-28	postive
PUS7L	N4BP2	0.527646	3.41214e-28	postive	RPUSD1	WDR70	0.443865	1.73759e-19	postive
TRUB1	N4BP2	0.518027	4.56142e-27	postive	RPUSD2	WDR70	0.472075	3.73117e-22	postive
PUS1	NAA10	0.431318	2.23486e-18	postive	DKC1	WDR70	0.569472	1.55925e-33	postive
PUS10	NAA10	-0.416518	3.97909e-17	negative	PUS7	WDR73	0.616476	1.59916e-40	postive
PUSL1	NAA10	0.521286	1.91276e-27	postive	PUS7L	WDR73	0.634297	1.71338e-43	postive
RPUSD1	NAA10	0.436059	8.62062e-19	postive	RPUSD4	WDR73	0.432826	1.65353e-18	postive
PUS7	NAF1	0.600417	5.27406e-38	postive	TRUB1	WDR73	0.598405	1.06591e-37	postive
PUS7L	NAF1	0.603361	1.86682e-38	postive	DKC1	WDR73	0.495569	1.42185e-24	postive
RPUSD4	NAF1	0.451451	3.52063e-20	postive	PUS1	WDR77	0.570949	9.77818e-34	postive
TRUB1	NAF1	0.637222	5.3409e-44	postive	PUS7	WDR77	0.583773	1.53546e-35	postive
DKC1	NAF1	0.550457	5.17604e-31	postive	PUS7L	WDR77	0.4185	2.72824e-17	postive
RPUSD1	NAGPA	0.582752	2.15177e-35	postive	PUSL1	WDR77	0.425136	7.57098e-18	postive
RPUSD3	NAGPA	0.463968	2.31252e-21	postive	RPUSD1	WDR77	0.486369	1.32579e-23	postive
PUS1	NAP1L4	0.439304	4.45166e-19	postive	RPUSD3	WDR77	0.468052	9.28155e-22	postive
PUS7	NAP1L4	0.569647	1.47562e-33	postive	RPUSD4	WDR77	0.438491	5.2574e-19	postive
PUS7L	NAP1L4	0.514473	1.16476e-26	postive	DKC1	WDR77	0.62954	1.11061e-42	postive
RPUSD1	NAP1L4	0.484308	2.16589e-23	postive	PUS7	WDSUB1	0.562428	1.39907e-32	postive
RPUSD3	NAP1L4	0.435023	1.06298e-18	postive	PUS7L	WDSUB1	0.551557	3.73723e-31	postive
RPUSD4	NAP1L4	0.435723	9.22674e-19	postive	RPUSD4	WDSUB1	0.404672	3.60678e-16	postive
TRUB1	NAP1L4	0.412259	8.87931e-17	postive	TRUB1	WDSUB1	0.550196	5.59044e-31	postive
DKC1	NAP1L4	0.592503	8.15869e-37	postive	DKC1	WDSUB1	0.487715	9.60398e-24	postive
PUS1	NCLN	0.557721	5.8879e-32	postive	DKC1	WIPF1	0.423733	9.95001e-18	postive
PUSL1	NCLN	0.422819	1.18832e-17	postive	PUS7	WRNIP1	0.498235	7.35259e-25	postive
RPUSD1	NCLN	0.484422	2.10783e-23	postive	PUS7L	WRNIP1	0.480936	4.80163e-23	postive
TRUB1	NDEL1	0.422308	1.31178e-17	postive	RPUSD4	WRNIP1	0.415004	5.3001e-17	postive
PUS10	NDFIP2	0.452821	2.62785e-20	postive	TRUB1	WRNIP1	0.47827	8.95284e-23	postive
PUS7L	NDFIP2	0.485298	1.71164e-23	postive	DKC1	WRNIP1	0.484798	1.92787e-23	postive
RPUSD4	NDFIP2	0.403068	4.82929e-16	postive	PUS10	XRN1	0.464243	2.17535e-21	postive
TRUB1	NDFIP2	0.578067	9.97057e-35	postive	PUS7	XRN1	0.420405	1.89383e-17	postive
PUS7	NDRG3	0.558099	5.25073e-32	postive	PUS7L	XRN1	0.639112	2.49809e-44	postive
DKC1	NDRG3	0.511964	2.24233e-26	postive	TRUB1	XRN1	0.673732	8.26025e-51	postive
PUS10	NDUFA3	-0.435859	8.97646e-19	negative	TRUB1	XRRA1	0.404348	3.82616e-16	postive
TRUB2	NDUFA8	0.4391	4.64221e-19	postive	PUS7	XYLT2	0.552717	2.64698e-31	postive
PUS1	NDUFAF2	0.494264	1.95992e-24	postive	RPUSD2	XYLT2	0.404346	3.82801e-16	postive
PUSL1	NDUFAF2	0.421465	1.54408e-17	postive	DKC1	XYLT2	0.436185	8.40258e-19	postive
RPUSD3	NDUFAF2	0.476065	1.49297e-22	postive	PUS7	YAF2	0.445045	1.35905e-19	postive
PUSL1	NDUFAF3	0.412162	9.04231e-17	postive	PUS7L	YAF2	0.674388	6.10301e-51	postive
RPUSD3	NDUFAF3	0.531054	1.33485e-28	postive	TRUB1	YAF2	0.607646	4.03937e-39	postive
PUSL1	NDUFS5	0.486246	1.36529e-23	postive	DKC1	YAF2	0.442938	2.10649e-19	postive
RPUSD1	NDUFS5	0.428355	4.02301e-18	postive	PUS7	YES1	0.50431	1.60027e-25	postive
PUS10	NENF	-0.413637	6.85661e-17	negative	PUS7L	YES1	0.626897	3.09427e-42	postive
PUS10	NFATC3	0.422894	1.17109e-17	postive	TRUB1	YES1	0.629561	1.10147e-42	postive
PUS7	NFATC3	0.410722	1.18283e-16	postive	DKC1	YES1	0.457815	8.94289e-21	postive
PUS7L	NFATC3	0.533695	6.40197e-29	postive	PUS10	ZBTB21	0.411035	1.11589e-16	postive
RPUSD4	NFATC3	0.470455	5.39336e-22	postive	PUS7L	ZBTB21	0.436334	8.15393e-19	postive
TRUB1	NFATC3	0.631193	5.82277e-43	postive	TRUB1	ZBTB21	0.504879	1.38505e-25	postive
PUS7	NFKB1	0.528588	2.63519e-28	postive	PUS7L	ZBTB25	0.422069	1.37382e-17	postive
PUS7L	NFKB1	0.560372	2.62859e-32	postive	TRUB1	ZBTB25	0.42852	3.89474e-18	postive
TRUB1	NFKB1	0.624368	8.16962e-42	postive	PUS7	ZDHHC16	0.460553	4.91539e-21	postive
DKC1	NFKB1	0.51091	2.94787e-26	postive	PUS7L	ZDHHC16	0.410431	1.24875e-16	postive
PUS1	NLE1	0.559001	3.99264e-32	postive	RPUSD3	ZDHHC16	0.532007	1.02461e-28	postive
PUS7	NLE1	0.501225	3.48475e-25	postive	RPUSD4	ZDHHC16	0.454058	2.0152e-20	postive
PUSL1	NLE1	0.440257	3.66166e-19	postive	DKC1	ZDHHC16	0.450306	4.49175e-20	postive
RPUSD1	NLE1	0.432344	1.82103e-18	postive	PUS7	ZER1	0.434777	1.11708e-18	postive
RPUSD3	NLE1	0.489802	5.80927e-24	postive	RPUSD1	ZER1	0.418735	2.60863e-17	postive
RPUSD4	NLE1	0.462998	2.86729e-21	postive	DKC1	ZER1	0.45641	1.21324e-20	postive
DKC1	NLE1	0.485957	1.46264e-23	postive	PUS7	ZFX	0.453256	2.39392e-20	postive
PUS7	NLGN3	0.443417	1.90732e-19	postive	PUS7L	ZFX	0.618901	6.46909e-41	postive
PUS10	NMD3	0.484978	1.84722e-23	postive	TRUB1	ZFX	0.588999	2.67869e-36	postive
PUS7L	NMD3	0.477572	1.05318e-22	postive	DKC1	ZFX	0.434364	1.21388e-18	postive
TRUB1	NMD3	0.546647	1.58457e-30	postive	RPUSD1	ZMAT5	0.429602	3.14378e-18	postive
PUS1	NME1	0.535433	3.93341e-29	postive	RPUSD2	ZMAT5	0.47974	6.35434e-23	postive
PUSL1	NME1	0.538986	1.44055e-29	postive	RPUSD3	ZMAT5	0.496888	1.0267e-24	postive
RPUSD1	NME1	0.404218	3.91818e-16	postive	DKC1	ZMAT5	0.417498	3.3025e-17	postive
RPUSD1	NME4	0.423661	1.00919e-17	postive	PUS1	ZMYND19	0.568752	1.95623e-33	postive
PUS1	NOSIP	0.47593	1.54041e-22	postive	PUS7	ZMYND19	0.476471	1.35935e-22	postive
PUSL1	NOSIP	0.486398	1.31656e-23	postive	PUSL1	ZMYND19	0.425673	6.81609e-18	postive
RPUSD1	NOSIP	0.522043	1.56071e-27	postive	RPUSD1	ZMYND19	0.499709	5.09261e-25	postive
PUS7	NPIPB3	0.430386	2.6905e-18	postive	DKC1	ZMYND19	0.529087	2.29752e-28	postive
PUS7L	NPIPB3	0.486102	1.41295e-23	postive	PUS1	ZNF133	0.404896	3.4625e-16	postive
TRUB1	NPIPB3	0.435331	9.98784e-19	postive	PUS7	ZNF133	0.523927	9.39139e-28	postive
PUS1	NPM3	0.459785	5.81786e-21	postive	PUS7L	ZNF133	0.480445	5.38769e-23	postive
PUS7	NPM3	0.531059	1.33289e-28	postive	RPUSD2	ZNF133	0.417016	3.61978e-17	postive
RPUSD3	NPM3	0.465614	1.60319e-21	postive	RPUSD4	ZNF133	0.41522	5.08828e-17	postive
RPUSD4	NPM3	0.429797	3.02454e-18	postive	DKC1	ZNF133	0.535796	3.55158e-29	postive
DKC1	NPM3	0.484218	2.21285e-23	postive	TRUB1	ZNF366	0.484027	2.31521e-23	postive
RPUSD4	NPR2	0.457579	9.41459e-21	postive	PUS7	ZNF382	0.411079	1.10672e-16	postive
PUS1	NPRL2	0.481371	4.33477e-23	postive	PUS7L	ZNF382	0.48106	4.66311e-23	postive
PUSL1	NPRL2	0.435549	9.55688e-19	postive	TRUB1	ZNF382	0.490617	4.76913e-24	postive
RPUSD1	NPRL2	0.454132	1.98374e-20	postive	PUS7	ZNF460	0.440308	3.62335e-19	postive
RPUSD2	NPRL2	0.42727	4.98267e-18	postive	PUS7L	ZNF460	0.557725	5.88191e-32	postive
RPUSD3	NPRL2	0.604825	1.10951e-38	postive	TRUB1	ZNF460	0.559827	3.1043e-32	postive
RPUSD1	NR1H2	0.505774	1.10298e-25	postive	PUS7L	ZNF518B	0.431994	1.95275e-18	postive
PUS10	NRBF2	0.413058	7.6439e-17	postive	PUSL1	ZNF524	0.406355	2.65102e-16	postive
PUS7L	NRBF2	0.430877	2.44006e-18	postive	RPUSD1	ZNF524	0.454117	1.98995e-20	postive
TRUB1	NRBF2	0.557102	7.10186e-32	postive	PUS7	ZNF526	0.595777	2.65195e-37	postive
PUS10	NRIP1	0.543126	4.40113e-30	postive	PUS7L	ZNF526	0.507011	8.04259e-26	postive
PUS7L	NRIP1	0.540724	8.77451e-30	postive	RPUSD1	ZNF526	0.465067	1.81119e-21	postive
TRUB1	NRIP1	0.669561	5.54769e-50	postive	RPUSD2	ZNF526	0.454143	1.97904e-20	postive
PUS7	NSL1	0.416501	3.99168e-17	postive	RPUSD4	ZNF526	0.437671	6.21429e-19	postive
PUS7L	NSL1	0.597716	1.35469e-37	postive	TRUB1	ZNF526	0.408672	1.73014e-16	postive
TRUB1	NSL1	0.539656	1.1901e-29	postive	DKC1	ZNF526	0.556413	8.74332e-32	postive
DKC1	NSL1	0.439611	4.18033e-19	postive	PUS7	ZNF597	0.40473	3.56925e-16	postive
PUSL1	NSMCE2	0.425533	7.005e-18	postive	PUS7L	ZNF597	0.50362	1.90589e-25	postive
RPUSD3	NSMCE2	0.408743	1.70776e-16	postive	TRUB1	ZNF597	0.490611	4.77527e-24	postive
RPUSD2	NT5C3B	0.474016	2.39298e-22	postive	PUS10	ZNF654	0.491629	3.72965e-24	postive
RPUSD3	NT5C3B	0.501275	3.44069e-25	postive	PUS7	ZNF654	0.427701	4.57694e-18	postive
PUS7	NUDT3	0.502505	2.52565e-25	postive	PUS7L	ZNF654	0.689138	5.4962e-54	postive
TRUB1	NUDT3	0.42069	1.79249e-17	postive	TRUB1	ZNF654	0.718883	1.01726e-60	postive
PUS10	NUDT7	0.406392	2.63309e-16	postive	DKC1	ZNF654	0.411855	9.5755e-17	postive
PUS7L	NXPE3	0.431276	2.25382e-18	postive	RPUSD1	ZNF691	0.404405	3.78664e-16	postive
PUS7	ODC1	0.421628	1.49603e-17	postive	RPUSD2	ZNF691	0.45778	9.01177e-21	postive
PUS7	ODF2L	0.430192	2.79663e-18	postive	TRUB2	ZNF691	0.529722	1.9291e-28	postive
PUS7L	ODF2L	0.422589	1.24237e-17	postive	DKC1	ZNF691	0.440601	3.41211e-19	postive
DKC1	ODF2L	0.48695	1.15363e-23	postive	PUS7L	ZNF711	0.420176	1.979e-17	postive
RPUSD3	OGFOD3	0.405545	3.07551e-16	postive	PUS7	ZNF827	0.412789	8.03982e-17	postive
PUS7	OGFRL1	0.466043	1.45637e-21	postive	PUS1	ZNRD2	0.400706	7.40027e-16	postive
PUS7L	OGFRL1	0.492649	2.90975e-24	postive	PUSL1	ZNRD2	0.521535	1.78919e-27	postive
TRUB1	OGFRL1	0.40651	2.57691e-16	postive	PUS7	ZSCAN22	0.467698	1.00506e-21	postive
DKC1	OGFRL1	0.475516	1.69473e-22	postive	PUS7L	ZSCAN22	0.527225	3.82928e-28	postive
RPUSD2	OGG1	0.419877	2.09602e-17	postive	RPUSD4	ZSCAN22	0.401283	6.6701e-16	postive
RPUSD3	OGG1	0.617636	1.03827e-40	postive	TRUB1	ZSCAN22	0.46703	1.1676e-21	postive
PUS7L	OPHN1	0.416447	4.0328e-17	postive	DKC1	ZSCAN22	0.440356	3.58797e-19	postive
DKC1	ORAI1	0.437136	6.92836e-19	postive	PUS7	ZSWIM6	0.467773	9.88172e-22	postive
RPUSD2	OSER1	0.423391	1.06347e-17	postive	PUS7L	ZSWIM6	0.54163	6.7686e-30	postive
RPUSD3	OSER1	0.415409	4.90942e-17	postive	TRUB1	ZSWIM6	0.483909	2.38074e-23	postive
PUS7	OSMR	0.418483	2.73719e-17	postive	DKC1	ZSWIM6	0.464058	2.267e-21	postive
PUS7L	OSMR	0.452144	3.03694e-20	postive	PUS7	ZXDA	0.422362	1.29824e-17	postive
TRUB1	OSMR	0.412697	8.18008e-17	postive	PUS7L	ZXDA	0.588429	3.2449e-36	postive
DKC1	OSMR	0.410159	1.31358e-16	postive	TRUB1	ZXDA	0.556138	9.49971e-32	postive
PUS10	OTUD4	0.464975	1.84869e-21	postive

## Sheet: Table S2
Table S2.Differential pseudouridylation-related genes between tumor and normal tissues
Gene	logFC	AveExpr	t	P.Value	adj.P.Val	B	change
RDM1	3.45383	2.59041	10.3162	1.96e-22	3.7e-21	39.8558	UP
CENPM	3.45026	5.62074	10.9875	6.57e-25	1.6e-23	45.6568	UP
PTTG1	3.38519	6.97307	10.013	2.41e-21	3.76e-20	37.7269	UP
SPC25	3.28145	4.74914	12.5498	5.57e-31	4.61e-29	59.1643	UP
CDCA3	3.26019	5.85643	11.4086	1.66e-26	5.3e-25	49.2677	UP
UBE2T	3.24379	6.34437	13.2416	8.69e-34	8.99e-32	65.6854	UP
FAM111B	3.21751	5.92848	11.074	3.11e-25	8.04e-24	46.4222	UP
SGO1	3.0847	4.20767	11.4474	1.18e-26	4.08e-25	49.446	UP
TRAIP	2.73272	5.11754	11.7817	6.04e-28	2.63e-26	52.4664	UP
SLC26A6	2.37261	7.92991	11.6759	1.55e-27	6.43e-26	51.7488	UP
RECQL4	2.34363	7.31379	9.38285	3.8e-19	4.25e-18	32.7881	UP
SPATC1L	2.34271	5.2706	6.91627	1.7e-11	7.24e-11	15.6738	UP
GABRA3	2.21681	0.222134	4.81443	2.05e-06	4.91e-06	4.59512	UP
TK1	2.09149	8.39768	8.75214	4.87e-17	4.64e-16	27.9864	UP
RAD54B	2.01109	3.73155	10.2208	4.34e-22	7.49e-21	39.2841	UP
FLVCR1	2.00188	7.33539	10.2175	4.46e-22	7.54e-21	39.4	UP
TRIM16	1.93012	6.48406	5.72996	1.9e-08	5.61e-08	8.83806	UP
BOLA2B	1.62065	2.28873	6.33588	5.98e-10	2.17e-09	12.2852	UP
PABPC4L	1.59077	2.276	8.21727	2.5e-15	1.81e-14	24.1752	UP
TARBP1	1.57043	8.53492	9.79797	1.39e-20	1.88e-19	35.9778	UP
EML6	1.55867	4.51015	5.87156	8.67e-09	2.71e-08	9.67389	UP
HDAC11	1.54302	8.07037	9.73502	2.3e-20	2.98e-19	35.5025	UP
FAM189B	1.52079	8.54149	12.098	3.48e-29	1.92e-27	55.5036	UP
CCDC34	1.48006	6.9535	7.84109	3.59e-14	2.3e-13	21.5784	UP
EFNA4	1.44751	6.62943	8.30284	1.35e-15	1.05e-14	24.7959	UP
SORT1	1.41723	9.19844	6.90658	1.8e-11	7.62e-11	15.2923	UP
TIGD5	1.41006	7.06888	8.51234	2.91e-16	2.49e-15	26.2767	UP
SPSB2	1.40627	6.84233	8.61923	1.32e-16	1.17e-15	27.06	UP
KAT2A	1.33227	9.35559	11.4218	1.48e-26	4.9e-25	49.4835	UP
POLA2	1.29671	5.66967	7.39874	7.33e-13	3.77e-12	18.6866	UP
RHEBL1	1.27919	3.21009	7.15917	3.56e-12	1.67e-11	17.1972	UP
TRIM16L	1.27818	7.17406	3.49276	0.00052779	0.000921962	-0.990215	UP
LRRC14	1.2709	8.01108	10.2763	2.74e-22	4.93e-21	39.8561	UP
ITGA6	1.24866	9.51729	8.13747	4.43e-15	3.11e-14	23.3947	UP
TLCD1	1.24392	6.9234	6.1502	1.78e-09	6.13e-09	11.0554	UP
CCHCR1	1.19811	8.59077	9.04361	5.32e-18	5.24e-17	30.0912	UP
SPTY2D1OS	1.19701	2.87615	6.01504	3.86e-09	1.26e-08	10.489	UP
CDK5R1	1.17937	4.52291	6.92567	1.6e-11	6.85e-11	15.7283	UP
BOP1	1.16236	9.74736	7.92062	2.06e-14	1.37e-13	21.8584	UP
NSMCE2	1.15203	8.10404	8.51686	2.81e-16	2.46e-15	26.2328	UP
C1orf35	1.14436	7.93849	9.28395	8.25e-19	8.99e-18	31.972	UP
SCNM1	1.14135	8.31927	9.32536	5.97e-19	6.59e-18	32.2633	UP
CKS2	1.13211	7.62095	6.28919	7.89e-10	2.83e-09	11.7671	UP
GPAA1	1.11189	11.462	9.39042	3.58e-19	4.06e-18	32.5625	UP
FERMT1	1.10962	4.414	2.50643	0.0125656	0.0179384	-3.6177	UP
SAC3D1	1.10554	7.53196	7.83986	3.62e-14	2.3e-13	21.515	UP
SMYD3	1.10513	7.61378	6.40964	3.86e-10	1.43e-09	12.46	UP
SCAMP3	1.09482	10.4501	12.0735	4.35e-29	2.25e-27	55.1933	UP
CCT3	1.05489	12.1995	11.5722	3.91e-27	1.54e-25	50.6783	UP
PTCD1	1.02053	4.82613	6.16737	1.61e-09	5.6e-09	11.265	UP
TRIM11	1.01207	7.72901	9.17101	1.99e-18	2.06e-17	31.1143	UP
TKT	1.01158	11.6302	5.45765	8.18e-08	2.26e-07	6.89253	UP
LAPTM4B	1.00825	10.1503	4.63977	4.64e-06	1.07e-05	3.07934	UP
ZNF382	1.00821	3.90918	4.10001	4.94e-05	9.82e-05	1.46907	UP
NDEL1	-1.01096	8.32743	-11.0497	3.83e-25	9.62e-24	46.2175	DOWN
IRF2BPL	-1.0123	8.37911	-9.63815	5.01e-20	6.19e-19	34.5678	DOWN
VWA8	-1.01259	8.73107	-7.63056	1.53e-13	9.06e-13	19.836	DOWN
PLEKHH2	-1.02424	4.00083	-4.34102	1.77e-05	3.84e-05	2.32495	DOWN
AKAP6	-1.02486	5.55348	-5.88661	7.97e-09	2.5e-08	9.56908	DOWN
KDM7A	-1.02978	7.81119	-9.9465	4.15e-21	6.24e-20	37.065	DOWN
ABHD18	-1.0369	7.00385	-11.215	9.1e-26	2.51e-24	47.7149	DOWN
SEC62	-1.03724	10.9696	-12.3408	3.81e-30	2.63e-28	57.5324	DOWN
RAB33B	-1.03837	7.20999	-9.52671	1.22e-19	1.44e-18	33.7763	DOWN
CLPX	-1.04134	9.92414	-11.5191	6.27e-27	2.26e-25	50.2394	DOWN
PLSCR1	-1.04436	8.52931	-7.25164	1.94e-12	9.4e-12	17.3545	DOWN
FGFR1	-1.04777	7.12792	-5.39323	1.15e-07	3.09e-07	6.78631	DOWN
NDFIP2	-1.05023	8.73202	-9.77597	1.65e-20	2.21e-19	35.6418	DOWN
LNX2	-1.05577	8.21575	-9.16603	2.07e-18	2.11e-17	30.906	DOWN
PNP	-1.06195	8.07043	-9.09041	3.71e-18	3.7e-17	30.3376	DOWN
RBL2	-1.06426	8.82769	-6.57973	1.38e-10	5.36e-10	13.1622	DOWN
CLDN1	-1.06601	12.0199	-5.75437	1.66e-08	4.94e-08	8.27802	DOWN
SORBS1	-1.06797	9.3939	-7.74026	7.21e-14	4.36e-13	20.5425	DOWN
SRSF8	-1.0698	8.52729	-10.0289	2.11e-21	3.37e-20	37.6854	DOWN
ARL5B	-1.0782	9.39107	-9.76681	1.78e-20	2.34e-19	35.5423	DOWN
SPIRE1	-1.08664	5.16282	-4.78259	2.38e-06	5.69e-06	4.12194	DOWN
HOOK1	-1.0884	8.82688	-7.24464	2.03e-12	9.79e-12	17.2886	DOWN
MSR1	-1.09188	7.03533	-6.59993	1.22e-10	4.76e-10	13.4488	DOWN
CHIC2	-1.09418	6.8705	-15.117	1.12e-41	4.63e-39	83.9523	DOWN
KDM6B	-1.10377	8.4477	-10.6671	1.02e-23	2.23e-22	42.9588	DOWN
HIVEP1	-1.10996	7.8752	-9.54817	1.03e-19	1.23e-18	33.887	DOWN
USP38	-1.11739	8.54353	-10.871	1.79e-24	4.24e-23	44.6781	DOWN
NRIP1	-1.12297	8.22014	-6.53657	1.79e-10	6.91e-10	12.9438	DOWN
SEMA5A	-1.12965	7.27609	-5.77548	1.48e-08	4.47e-08	8.74567	DOWN
NXPE3	-1.14991	5.35718	-7.47584	4.37e-13	2.34e-12	19.1139	DOWN
IL6ST	-1.15088	11.6134	-9.19878	1.6e-18	1.7e-17	30.9634	DOWN
ARAP2	-1.15567	6.86365	-8.28134	1.57e-15	1.21e-14	24.4853	DOWN
GLB1L2	-1.16178	2.44877	-3.8704	0.000125597	0.000239619	0.587106	DOWN
MCL1	-1.16554	12.3076	-10.3405	1.6e-22	3.13e-21	40.024	DOWN
ARHGAP42	-1.16622	7.45568	-9.13098	2.71e-18	2.74e-17	30.6898	DOWN
PFN2	-1.17049	6.74429	-5.26183	2.26e-07	5.94e-07	6.16373	DOWN
NRBF2	-1.17373	8.43989	-14.1981	9.13e-38	1.51e-35	75.0163	DOWN
MAP2K1	-1.17806	8.91786	-14.6633	9.77e-40	2.02e-37	79.51	DOWN
HCK	-1.18445	6.72492	-7.58712	2.06e-13	1.19e-12	19.7164	DOWN
NUDT7	-1.18955	5.71345	-6.53142	1.85e-10	7.09e-10	13.1925	DOWN
TJP2	-1.21836	2.76439	-5.84526	1e-08	3.09e-08	9.51838	DOWN
PHLDB2	-1.21988	8.70768	-9.39797	3.37e-19	3.88e-18	32.6591	DOWN
CTBS	-1.22898	5.73458	-10.1903	5.59e-22	9.26e-21	39.166	DOWN
RAPH1	-1.23251	5.75125	-6.80617	3.4e-11	1.39e-10	14.8312	DOWN
LTBP1	-1.2349	7.90946	-6.35861	5.23e-10	1.92e-09	11.9183	DOWN
PDLIM5	-1.23937	10.2561	-10.3389	1.62e-22	3.13e-21	40.1543	DOWN
PFKFB3	-1.25661	8.21468	-5.64115	3.07e-08	8.96e-08	7.92901	DOWN
GNPNAT1	-1.28005	8.18769	-10.1759	6.3e-22	1.02e-20	38.8927	DOWN
PALM2AKAP2	-1.29492	9.65523	-10.3854	1.1e-22	2.28e-21	40.5621	DOWN
LARP1B	-1.30632	8.62203	-12.1154	2.97e-29	1.76e-27	55.5695	DOWN
HMCN1	-1.30971	6.37564	-5.86333	9.08e-09	2.8e-08	9.31852	DOWN
DBT	-1.31448	8.96493	-11.5505	4.75e-27	1.79e-25	50.5314	DOWN
SAMSN1	-1.33152	5.18326	-7.79853	4.82e-14	3.02e-13	21.2702	DOWN
FAM160A1	-1.33348	4.12332	-5.93974	5.91e-09	1.91e-08	9.95258	DOWN
DCUN1D3	-1.34237	7.10689	-16.4053	2.8e-47	2.32e-44	96.7417	DOWN
CYBB	-1.34471	7.49497	-6.91302	1.73e-11	7.35e-11	15.281	DOWN
ARSJ	-1.37457	4.52746	-5.89551	7.58e-09	2.4e-08	9.68263	DOWN
ZBTB21	-1.38225	7.51675	-12.1195	2.87e-29	1.76e-27	55.65	DOWN
PCDHGC3	-1.38764	4.64048	-6.12451	2.06e-09	6.97e-09	10.9324	DOWN
CALHM6	-1.42101	1.99933	-5.70177	2.21e-08	6.47e-08	8.78548	DOWN
HPX	-1.4447	14.2398	-4.77911	2.42e-06	5.77e-06	3.27065	DOWN
SERPINB9	-1.52607	7.27763	-11.1565	1.52e-25	4.05e-24	47.1737	DOWN
PCDHGB7	-1.52886	2.73276	-7.32194	1.22e-12	6.16e-12	18.2111	DOWN
SGMS2	-1.54064	7.41267	-10.8046	3.17e-24	7.28e-23	44.1595	DOWN
DLC1	-1.54654	8.82882	-11.2594	6.17e-26	1.76e-24	47.99	DOWN
ACADM	-1.64041	10.4595	-10.435	7.27e-23	1.54e-21	40.914	DOWN
SLCO2B1	-1.6472	11.1873	-7.84691	3.44e-14	2.23e-13	21.1293	DOWN
SPRY2	-1.65503	7.43622	-15.0079	3.29e-41	9.07e-39	82.8939	DOWN
FYB2	-1.73262	6.62097	-7.40722	6.92e-13	3.61e-12	18.5006	DOWN
DSE	-1.76114	6.39083	-13.9646	8.73e-37	1.21e-34	72.8028	DOWN
CYP4V2	-1.8171	10.1512	-11.3003	4.31e-26	1.27e-24	48.2865	DOWN
LYPD6B	-1.89487	1.27558	-5.5595	4.77e-08	1.36e-07	8.06291	DOWN
FAT4	-1.91065	6.12038	-9.67864	3.62e-20	4.54e-19	35.01	DOWN
BCKDHB	-1.91792	8.65977	-13.1231	2.66e-33	2.44e-31	64.8022	DOWN
MYO3A	-2.00203	-0.590573	-7.54452	2.75e-13	1.53e-12	19.6507	DOWN
IL1RAP	-2.2938	8.70735	-13.7368	7.8e-36	9.23e-34	70.5834	DOWN
PTPN13	-2.2943	3.99858	-11.3965	1.85e-26	5.68e-25	49.3045	DOWN
HSD17B6	-2.30815	11.9846	-7.29149	1.49e-12	7.36e-12	17.3107	DOWN
ALDH6A1	-2.34991	11.223	-11.8599	2.99e-28	1.38e-26	53.1248	DOWN
IYD	-2.82668	7.45008	-9.85596	8.66e-21	1.24e-19	36.2936	DOWN
C6	-3.08036	11.2641	-10.7127	6.94e-24	1.55e-22	43.1101	DOWN
CYP2C8	-3.87976	11.0263	-11.9201	1.74e-28	8.48e-27	53.5967	DOWN
